# Supplementary material for: Overexpression of SlGRAS40 in Tomato Enhances Tolerance to Abiotic Stresses and Influences Auxin and Gibberellin Signaling
Source: Front Plant Sci. 2017 Sep 26;8:1659. doi: 10.3389/fpls.2017.01659 (PMC5622987; doi:10.3389/fpls.2017.01659)
Supplement: Supplementary file 3 [file Table3.XLSX]

## Sheet: Table S3A
Supplementary Table S3A The total gene transcripts detected in tomato overexpressing SlGRAS40
GeneID	Length	WT-Expression	OEL3-Expression	log2FoldChange(OEL3/WT)	Probability	Up/Down-Regulation(OEL3/WT)	Cellular Component	Molecular Function	Biological Process	Kegg Orthology	Nr Description
Solyc00g005000.2.1	1401	0.105	0.11	0.0671142	0.0655485	*	NA	NA	NA	K00924//null;K19025//AP-5 complex subunit zeta-1	gi|460415726|ref|XP_004253208.1|//PREDICTED: protein ASPARTIC PROTEASE IN GUARD CELL 2-like [Solanum lycopersicum]
Solyc00g005050.2.1	588	58.01	58.43	0.0104077	0.0835014	*	GO:0016020//membrane;GO:0044444//cytoplasmic part	NA	NA	NA	gi|460415728|ref|XP_004253209.1|//PREDICTED: uncharacterized protein LOC101252472 [Solanum lycopersicum]
Solyc00g005150.1.1	1143	0.01	0.01	0	0.0655485	*	NA	NA	NA	K17822//DCN1-like protein 1/2;K13963//serpin B;K03065//26S proteasome regulatory subunit T5;K05658//ATP-binding cassette, subfamily B (MDR/TAP), member 1 [EC:3.6.3.44]	gi|723751775|ref|XP_010314465.1|//PREDICTED: uncharacterized protein LOC101253671 [Solanum lycopersicum]
Solyc00g005430.1.1	2651	0.785	4.14	2.39887	0.532109	*	GO:0005618//cell wall;GO:0005737//cytoplasm	GO:0008716//D-alanine-D-alanine ligase activity;GO:0046872//metal ion binding;GO:0005524//ATP binding	GO:0009252//peptidoglycan biosynthetic process	K13262//isoflavone-7-O-methyltransferase [EC:2.1.1.150];K16040//trans-resveratrol di-O-methyltransferase [EC:2.1.1.240]	gi|460408242|ref|XP_004249555.1|//PREDICTED: uncharacterized protein LOC101268046 [Solanum lycopersicum]
Solyc00g005490.1.1	483	0.36	0.765	1.08746	0.165201	*	NA	NA	NA	NA	NA
Solyc00g005840.2.1	699	25.03	34.455	0.461055	0.530222	*	NA	GO:0015036//disulfide oxidoreductase activity	GO:0019725//cellular homeostasis;GO:0018904//ether metabolic process	K03671//thioredoxin 1	gi|460415741|ref|XP_004253215.1|//PREDICTED: thioredoxin-like 2, chloroplastic [Solanum lycopersicum]
Solyc00g005860.1.1	312	1.97	0.01	-7.62205	0.483291	*	NA	NA	NA	NA	gi|698434768|ref|XP_009799434.1|//PREDICTED: DNA-(apurinic or apyrimidinic site) lyase 2-like [Nicotiana sylvestris]
Solyc00g006470.1.1	561	9.935	28.83	1.53698	0.793359	*	NA	NA	NA	K01191//alpha-mannosidase [EC:3.2.1.24]	gi|303291416|ref|XP_003064993.1|//predicted protein, partial [Micromonas pusilla CCMP1545]
Solyc00g006490.2.1	2476	21.535	20.185	-0.0933997	0.175196	*	NA	NA	NA	K15501//serine/threonine-protein phosphatase 6 regulatory subunit 3	gi|460415770|ref|XP_004253228.1|//PREDICTED: serine/threonine-protein phosphatase 6 regulatory subunit 3-like isoform X1 [Solanum lycopersicum]
Solyc00g006590.1.1	729	0.23	0.01	-4.52356	0.138776	*	NA	NA	NA	NA	gi|723658498|ref|XP_010321850.1|//PREDICTED: uncharacterized protein LOC104647784 [Solanum lycopersicum]
Solyc00g006600.1.1	1134	0.01	0.14	3.80735	0.107267	*	NA	NA	NA	K03065//26S proteasome regulatory subunit T5;K05658//ATP-binding cassette, subfamily B (MDR/TAP), member 1 [EC:3.6.3.44]	gi|723753945|ref|XP_010314889.1|//PREDICTED: uncharacterized protein LOC104645246 [Solanum lycopersicum]
Solyc00g006800.2.1	1314	97.46	83.47	-0.223552	0.379134	*	GO:0044424//intracellular part	GO:0016744//transferase activity, transferring aldehyde or ketonic groups	GO:0006007//glucose catabolic process	K00616//transaldolase [EC:2.2.1.2]	gi|350538673|ref|NP_001234354.1|//transaldolase [Solanum lycopersicum]
Solyc00g006810.2.1	1176	17.705	25.49	0.525775	0.539402	*	NA	GO:0016859//cis-trans isomerase activity	GO:0044267//cellular protein metabolic process	K01802//peptidylprolyl isomerase [EC:5.2.1.8]	gi|460415778|ref|XP_004253232.1|//PREDICTED: peptidyl-prolyl cis-trans isomerase FKBP19, chloroplastic [Solanum lycopersicum]
Solyc00g006820.2.1	2416	15.22	25.37	0.737155	0.630754	*	NA	NA	NA	K14638//solute carrier family 15 (peptide/histidine transporter), member 3/4	gi|460415780|ref|XP_004253233.1|//PREDICTED: protein NRT1/ PTR FAMILY 6.1 [Solanum lycopersicum]
Solyc00g006830.2.1	3294	25.76	26.92	0.0635458	0.140277	*	NA	NA	NA	NA	gi|460415782|ref|XP_004253234.1|//PREDICTED: uncharacterized protein LOC101250387 [Solanum lycopersicum]
Solyc00g007010.2.1	2402	10.875	11.405	0.068651	0.124383	*	NA	NA	NA	K08739//DNA mismatch repair protein MLH3	gi|460415788|ref|XP_004253236.1|//PREDICTED: phosphoinositide phosphatase SAC6 [Solanum lycopersicum]
Solyc00g007030.1.1	720	0.01	0.235	4.55459	0.138776	*	NA	NA	NA	K00799//glutathione S-transferase [EC:2.5.1.18]	gi|723753976|ref|XP_004253250.2|//PREDICTED: glutathione S-transferase L1-like [Solanum lycopersicum]
Solyc00g007060.2.1	1248	14.69	16.2	0.141159	0.211896	*	NA	GO:0000166//nucleotide binding;GO:0004672//protein kinase activity	NA	K04733//interleukin-1 receptor-associated kinase 4 [EC:2.7.11.1];K04730//interleukin-1 receptor-associated kinase 1 [EC:2.7.11.1]	gi|460415791|ref|XP_004253237.1|//PREDICTED: probable serine/threonine-protein kinase Cx32, chloroplastic [Solanum lycopersicum]
Solyc00g007070.2.1	795	130.61	144.24	0.143206	0.28641	*	GO:0032991//macromolecular complex	GO:0005488//binding	NA	K12898//heterogeneous nuclear ribonucleoprotein F/H	gi|460415793|ref|XP_004253238.1|//PREDICTED: heterogeneous nuclear ribonucleoprotein H2-like [Solanum lycopersicum]
Solyc00g007080.2.1	513	2.03	2.395	0.238546	0.13721	*	GO:0016020//membrane	NA	NA	NA	gi|460415795|ref|XP_004253239.1|//PREDICTED: uncharacterized protein LOC101252673 [Solanum lycopersicum]
Solyc00g007090.2.1	555	20.75	22.695	0.129263	0.22129	*	NA	NA	NA	K03858//phosphatidylinositol glycan, class H	gi|460415797|ref|XP_004253240.1|//PREDICTED: uncharacterized protein LOC101252969 isoform X2 [Solanum lycopersicum]
Solyc00g007100.2.1	1347	31.175	24.945	-0.321639	0.422483	*	NA	GO:0032559//adenyl ribonucleotide binding;GO:0004672//protein kinase activity	GO:0006464//cellular protein modification process	K08832//serine/threonine-protein kinase SRPK3 [EC:2.7.11.1]	gi|460415799|ref|XP_004253241.1|//PREDICTED: SRSF protein kinase 1 [Solanum lycopersicum]
Solyc00g007120.2.1	3591	12.775	10.545	-0.276764	0.299644	*	NA	NA	NA	K12471//epsin;K12472//epidermal growth factor receptor substrate 15	gi|723753998|ref|XP_010314896.1|//PREDICTED: epidermal growth factor receptor substrate 15-like 1 [Solanum lycopersicum];gi|460415801|ref|XP_004253242.1|//PREDICTED: uncharacterized protein LOC101253573 [Solanum lycopersicum]
Solyc00g007130.2.1	1266	1.17	0.345	-1.76184	0.249217	*	GO:0031224//intrinsic component of membrane	NA	NA	K14209//solute carrier family 36 (proton-coupled amino acid transporter)	gi|460415803|ref|XP_004253243.1|//PREDICTED: proton-coupled amino acid transporter 3-like [Solanum lycopersicum]
Solyc00g007140.1.1	324	2.14	0.45	-2.24961	0.380078	*	NA	NA	NA	NA	NA
Solyc00g007150.2.1	174	0.01	1.655	7.37069	0.442409	*	NA	NA	NA	NA	NA
Solyc00g007160.1.1	504	0.01	0.685	6.09803	0.269594	*	NA	NA	NA	K10085//ER degradation enhancer, mannosidase alpha-like 2	gi|698475525|ref|XP_009785133.1|//PREDICTED: uncharacterized protein LOC104233435 [Nicotiana sylvestris]
Solyc00g007190.2.1	1170	1.13	0.89	-0.344446	0.122474	*	NA	NA	NA	K14803//protein phosphatase 2C homolog 2/3 [EC:3.1.3.16]	gi|723754005|ref|XP_010314897.1|//PREDICTED: probable protein phosphatase 2C 47 isoform X1 [Solanum lycopersicum]
Solyc00g007200.2.1	1665	20.495	21.09	0.0412871	0.109605	*	NA	NA	NA	K08472//mlo protein	gi|460415805|ref|XP_004253244.1|//PREDICTED: MLO-like protein 9 [Solanum lycopersicum]
Solyc00g007220.2.1	622	2.085	2.445	0.229787	0.136588	*	NA	GO:0046872//metal ion binding	NA	K19040//E3 ubiquitin-protein ligase ATL10/75/76/77/78 [EC:2.3.2.27];K15706//E3 ubiquitin-protein ligase RNF167 [EC:2.3.2.27]	gi|460415807|ref|XP_004253245.1|//PREDICTED: RING-H2 finger protein ATL80-like [Solanum lycopersicum]
Solyc00g007260.2.1	1383	13.565	14.71	0.116908	0.184998	*	NA	GO:0070011//peptidase activity, acting on L-amino acid peptides	GO:0019538//protein metabolic process	K08596//sentrin-specific protease 7 [EC:3.4.22.68]	gi|460415809|ref|XP_004253246.1|//PREDICTED: ubiquitin-like-specific protease 1D [Solanum lycopersicum]
Solyc00g007270.2.1	1144	154.43	156.04	0.0149629	0.0864613	*	GO:0005730//nucleolus;GO:0005737//cytoplasm	GO:0043022//ribosome binding;GO:0008135//translation factor activity, nucleic acid binding;GO:0003743//translation initiation factor activity;GO:0043023//ribosomal large subunit binding;GO:0043021//ribonucleoprotein complex binding	GO:0006413//translational initiation;GO:0006412//translation;GO:0042256//mature ribosome assembly;GO:0042273//ribosomal large subunit biogenesis;GO:0042255//ribosome assembly	K03264//translation initiation factor 6	gi|460415811|ref|XP_004253247.1|//PREDICTED: eukaryotic translation initiation factor 6-2 [Solanum lycopersicum]
Solyc00g007300.2.1	1704	22.96	10.725	-1.09814	0.715092	*	NA	GO:0016791//phosphatase activity	NA	K19613//leucine-rich repeat protein SHOC2	gi|460415815|ref|XP_004253249.1|//PREDICTED: plant intracellular Ras-group-related LRR protein 4-like [Solanum lycopersicum]
Solyc00g007560.1.1	927	0.01	0.175	4.12928	0.116919	*	NA	NA	NA	K19042//E3 ubiquitin-protein ligase BOI and related proteins [EC:2.3.2.27];K03178//ubiquitin-activating enzyme E1 [EC:6.2.1.45];K04460//serine/threonine-protein phosphatase 5 [EC:3.1.3.16]	gi|723751828|ref|XP_010314469.1|//PREDICTED: serine/threonine-protein phosphatase 7 long form homolog isoform X1 [Solanum lycopersicum]
Solyc00g008680.2.1	1656	77.64	90.305	0.218006	0.376925	*	GO:0031012//extracellular matrix	GO:0046872//metal ion binding	GO:0023052//signaling	K13448//calcium-binding protein CML;K06944//uncharacterized protein;K13412//calcium-dependent protein kinase [EC:2.7.11.1]	gi|460415831|ref|XP_004253257.1|//PREDICTED: calumenin-B [Solanum lycopersicum]
Solyc00g009020.2.1	729	145.475	153.62	0.0785948	0.198533	*	NA	NA	NA	NA	gi|460415839|ref|XP_004253261.1|//PREDICTED: probable ATP synthase 24 kDa subunit, mitochondrial [Solanum lycopersicum]
Solyc00g009030.1.1	1191	0.01	0.01	0	0.0655485	*	NA	NA	NA	K08150//MFS transporter, SP family, solute carrier family 2 (myo-inositol transporter), member 13	gi|565386451|ref|XP_006359025.1|//PREDICTED: sugar carrier protein C-like [Solanum tuberosum]
Solyc00g009040.2.1	1950	0.585	0.795	0.442518	0.118463	*	NA	NA	NA	K13126//polyadenylate-binding protein	gi|460415851|ref|XP_004253267.1|//PREDICTED: polyadenylate-binding protein 3 isoform X2 [Solanum lycopersicum]
Solyc00g009050.1.1	1095	1.35	0.95	-0.50696	0.153468	*	NA	NA	NA	NA	gi|460415853|ref|XP_004253268.1|//PREDICTED: UPF0544 protein C5orf45 isoform X1 [Solanum lycopersicum]
Solyc00g009060.2.1	600	8.775	12.695	0.532789	0.444704	*	GO:0044424//intracellular part	GO:0016763//transferase activity, transferring pentosyl groups	GO:0043101//purine-containing compound salvage	K00760//hypoxanthine phosphoribosyltransferase [EC:2.4.2.8]	gi|460415841|ref|XP_004253262.1|//PREDICTED: hypoxanthine-guanine phosphoribosyltransferase [Solanum lycopersicum]
Solyc00g009080.2.1	1372	6.345	8.75	0.463663	0.353846	*	NA	NA	NA	NA	gi|460415843|ref|XP_004253263.1|//PREDICTED: uncharacterized protein LOC101262605 [Solanum lycopersicum]
Solyc00g009090.2.1	3267	0.935	2.22	1.24752	0.312664	*	GO:0031224//intrinsic component of membrane	GO:0032559//adenyl ribonucleotide binding;GO:0004672//protein kinase activity;GO:0016628//oxidoreductase activity, acting on the CH-CH group of donors, NAD or NADP as acceptor;GO:0004871//signal transducer activity	GO:0006464//cellular protein modification process	K00924//null;K17422//large subunit ribosomal protein L41	gi|460415845|ref|XP_004253264.1|//PREDICTED: probable LRR receptor-like serine/threonine-protein kinase At1g34110 [Solanum lycopersicum]
Solyc00g009100.2.1	1542	12.26	22.635	0.884596	0.658638	*	NA	NA	NA	K02945//small subunit ribosomal protein S1	gi|460415847|ref|XP_004253265.1|//PREDICTED: uncharacterized protein LOC101263198 [Solanum lycopersicum]
Solyc00g009110.2.1	2387	16.805	27.27	0.698424	0.624319	*	NA	GO:0016791//phosphatase activity	GO:0046854//phosphatidylinositol phosphorylation	K01099//phosphatidylinositol-bisphosphatase [EC:3.1.3.36]	gi|350537183|ref|NP_001234795.1|//inositol-1,4,5-triphosphate-5-phosphatase [Solanum lycopersicum];gi|723754051|ref|XP_010314903.1|//PREDICTED: inositol-1,4,5-triphosphate-5-phosphatase isoform X1 [Solanum lycopersicum]
Solyc00g009120.2.1	868	27.375	32.34	0.240461	0.353846	*	NA	GO:0000166//nucleotide binding;GO:0003824//catalytic activity;GO:0016491//oxidoreductase activity	GO:0008152//metabolic process;GO:0055114//oxidation-reduction process	K11168//dehydrogenase/reductase SDR family member 12 [EC:1.1.-.-]	gi|460415855|ref|XP_004253269.1|//PREDICTED: dehydrogenase/reductase SDR family member 12-like, partial [Solanum lycopersicum];gi|460415857|ref|XP_004253270.1|//PREDICTED: dehydrogenase/reductase SDR family member 12-like [Solanum lycopersicum]
Solyc00g009140.2.1	848	0.01	3.885	8.60177	0.649286	*	NA	GO:0000166//nucleotide binding;GO:0003824//catalytic activity;GO:0016491//oxidoreductase activity	GO:0008152//metabolic process;GO:0055114//oxidation-reduction process	K11168//dehydrogenase/reductase SDR family member 12 [EC:1.1.-.-]	gi|723754078|ref|XP_010314908.1|//PREDICTED: dehydrogenase/reductase SDR family member 12-like [Solanum lycopersicum];gi|460415857|ref|XP_004253270.1|//PREDICTED: dehydrogenase/reductase SDR family member 12-like [Solanum lycopersicum]
Solyc00g009760.2.1	447	42.575	68.27	0.681245	0.682725	*	NA	NA	NA	K01191//alpha-mannosidase [EC:3.2.1.24]	gi|657370996|gb|KEH17027.1|//senescence-associated protein [Medicago truncatula]
Solyc00g009800.1.1	219	0.01	1.085	6.76155	0.349299	*	NA	NA	NA	NA	gi|658035496|ref|XP_008353279.1|//PREDICTED: zinc finger MYM-type protein 1-like [Malus domestica]
Solyc00g010540.1.1	1026	0.01	0.15	3.90689	0.110463	*	NA	NA	NA	K10395//kinesin family member 4/21/27;K06883//uncharacterized protein;K05666//ATP-binding cassette, subfamily C (CFTR/MRP), member 2;K12819//pre-mRNA-processing factor SLU7;K13356//alcohol-forming fatty acyl-CoA reductase [EC:1.2.1.84]	gi|723678364|ref|XP_010317362.1|//PREDICTED: uncharacterized protein LOC101257042 [Solanum lycopersicum]
Solyc00g010750.1.1	666	0.24	1.375	2.51833	0.304899	*	NA	NA	NA	NA	gi|565390634|ref|XP_006361041.1|//PREDICTED: myosin-10-like [Solanum tuberosum]
Solyc00g010760.1.1	699	1.6	0.665	-1.26665	0.263395	*	NA	NA	NA	K15255//ATP-dependent DNA helicase PIF1 [EC:3.6.4.12]	gi|698460665|ref|XP_009781589.1|//PREDICTED: uncharacterized protein LOC104230465 [Nicotiana sylvestris]
Solyc00g010770.1.1	711	0.915	0.01	-6.5157	0.316953	*	NA	NA	NA	NA	gi|723722796|ref|XP_010325112.1|//PREDICTED: uncharacterized protein LOC104648847 isoform X2 [Solanum lycopersicum]
Solyc00g011150.1.1	207	2.67	5.64	1.07886	0.463794	*	NA	NA	NA	K01191//alpha-mannosidase [EC:3.2.1.24]	gi|357514887|ref|XP_003627732.1|//ATP synthase subunit beta [Medicago truncatula]
Solyc00g011550.1.1	582	0.01	1.265	6.98299	0.381644	*	NA	NA	NA	K14328//regulator of nonsense transcripts 3	gi|723680532|ref|XP_010317759.1|//PREDICTED: B3 domain-containing protein Os11g0197600-like [Solanum lycopersicum]
Solyc00g011660.1.1	933	0.01	0.33	5.04439	0.172322	*	NA	NA	NA	K14328//regulator of nonsense transcripts 3	gi|723754114|ref|XP_004253278.2|//PREDICTED: B3 domain-containing transcription factor VRN1-like isoform X2 [Solanum lycopersicum]
Solyc00g011880.2.1	682	16.705	13.44	-0.313747	0.352495	*	NA	NA	NA	K12446//L-arabinokinase [EC:2.7.1.46]	gi|460415875|ref|XP_004253279.1|//PREDICTED: AIG2-like protein [Solanum lycopersicum]
Solyc00g011890.2.1	3388	31.01	32.69	0.0761159	0.173395	*	GO:0044424//intracellular part	GO:0032559//adenyl ribonucleotide binding;GO:0016773//phosphotransferase activity, alcohol group as acceptor	GO:0006796//phosphate-containing compound metabolic process	K12446//L-arabinokinase [EC:2.7.1.46]	gi|460415877|ref|XP_004253280.1|//PREDICTED: L-arabinokinase-like [Solanum lycopersicum]
Solyc00g012440.1.1	381	71.915	134.55	0.903778	0.767041	*	NA	NA	NA	NA	gi|565451846|ref|XP_006286149.1|//hypothetical protein CARUB_v10007708mg [Capsella rubella]
Solyc00g013120.2.1	420	0.01	0.01	0	0.0655485	*	GO:0043231//intracellular membrane-bounded organelle	NA	NA	NA	gi|357436153|ref|XP_003588352.1|//NADH dehydrogenase subunit [Medicago truncatula]
Solyc00g013140.1.1	1386	0.115	0.11	-0.0641303	0.0655485	*	GO:0031224//intrinsic component of membrane;GO:0043231//intracellular membrane-bounded organelle	GO:0050136//NADH dehydrogenase (quinone) activity	GO:0022904//respiratory electron transport chain	K03883//NADH-ubiquinone oxidoreductase chain 5 [EC:1.6.5.3]	gi|7432498|pir||S14115//NADH2 dehydrogenase (ubiquinone) (EC 1.6.5.3) chain 5, truncated - sugar beet mitochondrion
Solyc00g013160.1.1	513	0.01	0.325	5.02237	0.171507	*	GO:0043231//intracellular membrane-bounded organelle	NA	NA	NA	gi|57013947|ref|YP_173420.1|//hypothetical protein NitaMp078 [Nicotiana tabacum]
Solyc00g013180.1.1	531	0.34	0.01	-5.08746	0.175132	*	GO:0030964//NADH dehydrogenase complex;GO:0005746//mitochondrial respiratory chain	GO:0050136//NADH dehydrogenase (quinone) activity	GO:0022904//respiratory electron transport chain	K03881//NADH-ubiquinone oxidoreductase chain 4 [EC:1.6.5.3]	gi|57013943|ref|YP_173416.1|//NADH dehydrogenase subunit 4 [Nicotiana tabacum]
Solyc00g014830.2.1	1185	0.125	0.125	0	0.0655485	*	GO:0043231//intracellular membrane-bounded organelle;GO:0044425//membrane part	GO:0050136//NADH dehydrogenase (quinone) activity;GO:0000166//nucleotide binding;GO:0048037//cofactor binding	GO:0006091//generation of precursor metabolites and energy;GO:0051234//establishment of localization	K03935//NADH dehydrogenase (ubiquinone) Fe-S protein 2 [EC:1.6.5.3 1.6.99.3]	gi|675895161|ref|YP_009049635.1|//NADH dehydrogenase subunit 7 (mitochondrion) [Capsicum annuum]
Solyc00g019730.1.1	441	0.435	0.01	-5.44294	0.20278	*	GO:0031224//intrinsic component of membrane;GO:0043231//intracellular membrane-bounded organelle;GO:0019866//organelle inner membrane	GO:0015002//heme-copper terminal oxidase activity	GO:0022904//respiratory electron transport chain	K02262//cytochrome c oxidase subunit 3	gi|675895263|ref|YP_009049736.1|//cytochrome oxidase subunit 3 (mitochondrion) [Capsicum annuum]
Solyc00g019740.1.1	471	0.755	0.75	-0.00958605	0.0667711	*	GO:0031224//intrinsic component of membrane;GO:0005753//mitochondrial proton-transporting ATP synthase complex;GO:0033177//proton-transporting two-sector ATPase complex, proton-transporting domain	GO:0015077//monovalent inorganic cation transmembrane transporter activity;GO:0032559//adenyl ribonucleotide binding;GO:0015002//heme-copper terminal oxidase activity	GO:0006754//ATP biosynthetic process;GO:0022904//respiratory electron transport chain;GO:0006818//hydrogen transport	K02262//cytochrome c oxidase subunit 3;K02109//F-type H+-transporting ATPase subunit b	gi|675895264|ref|YP_009049738.1|//hypothetical protein (mitochondrion) [Capsicum annuum]
Solyc00g019960.1.1	231	0.01	0.99	6.62936	0.33274	*	NA	NA	NA	NA	gi|675895288|ref|YP_009049762.1|//hypothetical protein (mitochondrion) [Capsicum annuum]
Solyc00g021630.1.1	654	0.49	0.245	-1	0.128738	*	GO:0031224//intrinsic component of membrane;GO:0005740//mitochondrial envelope;GO:0030964//NADH dehydrogenase complex	GO:0050136//NADH dehydrogenase (quinone) activity	GO:0015980//energy derivation by oxidation of organic compounds;GO:0051234//establishment of localization	K03884//NADH-ubiquinone oxidoreductase chain 6 [EC:1.6.5.3]	gi|675895315|ref|YP_009049789.1|//NADH dehydrogenase subunit 6 (mitochondrion) [Capsicum annuum]
Solyc00g021640.2.1	1224	0.01	0.13	3.70044	0.104221	*	GO:0030529//ribonucleoprotein complex;GO:0009536//plastid	GO:0003723//RNA binding;GO:0005198//structural molecule activity	GO:0010467//gene expression	K02986//small subunit ribosomal protein S4	gi|723754215|ref|XP_010314945.1|//PREDICTED: ribosomal protein S4, mitochondrial [Solanum lycopersicum]
Solyc00g022110.2.1	789	0.21	0.805	1.9386	0.209815	*	GO:0030529//ribonucleoprotein complex;GO:0009536//plastid	GO:0005198//structural molecule activity;GO:0003824//catalytic activity;GO:0003676//nucleic acid binding	GO:0010467//gene expression	NA	gi|723754221|ref|XP_010314947.1|//PREDICTED: LOW QUALITY PROTEIN: 60S ribosomal protein L2, mitochondrial, partial [Solanum lycopersicum]
Solyc00g023710.1.1	702	0.01	0.225	4.49185	0.135065	*	NA	NA	NA	NA	NA
Solyc00g024150.2.1	633	69.555	88.85	0.353218	0.505019	*	NA	NA	NA	K01724//4a-hydroxytetrahydrobiopterin dehydratase [EC:4.2.1.96]	gi|460415966|ref|XP_004253324.1|//PREDICTED: uncharacterized protein LOC101265812 [Solanum lycopersicum]
Solyc00g024160.1.1	843	0.365	0.36	-0.0198996	0.0667925	*	NA	NA	NA	K19042//E3 ubiquitin-protein ligase BOI and related proteins [EC:2.3.2.27]	gi|723754252|ref|XP_010314953.1|//PREDICTED: uncharacterized protein LOC104645287 [Solanum lycopersicum]
Solyc00g025290.1.1	486	0.01	0.385	5.26679	0.189331	*	GO:0043231//intracellular membrane-bounded organelle	NA	NA	NA	gi|57013963|ref|YP_173435.1|//hypothetical protein NitaMp096 [Nicotiana tabacum]
Solyc00g026160.2.1	1335	0.01	0.01	0	0.0655485	*	GO:0016020//membrane	GO:0005488//binding;GO:0016491//oxidoreductase activity	NA	K13447//respiratory burst oxidase [EC:1.6.3.- 1.11.1.-]	gi|723754262|ref|XP_004253331.2|//PREDICTED: ferric reduction oxidase 4 [Solanum lycopersicum]
Solyc00g027120.1.1	870	0.01	0.01	0	0.0655485	*	NA	NA	NA	K17604//zinc finger SWIM domain-containing protein 3	gi|723720940|ref|XP_010324770.1|//PREDICTED: uncharacterized protein LOC101259464 [Solanum lycopersicum]
Solyc00g027770.2.1	1161	48.385	44.645	-0.116061	0.239351	*	GO:0030312//external encapsulating structure	NA	GO:0071555//cell wall organization	K01051//pectinesterase [EC:3.1.1.11]	gi|460415992|ref|XP_004253337.1|//PREDICTED: pectinesterase 31 [Solanum lycopersicum]
Solyc00g028960.1.1	312	0.01	0.01	0	0.0655485	*	NA	NA	NA	K03676//glutaredoxin 3	gi|460416000|ref|XP_004253341.1|//PREDICTED: monothiol glutaredoxin-S1-like [Solanum lycopersicum]
Solyc00g029190.2.1	1204	1.945	1.78	-0.127893	0.105701	*	NA	NA	NA	K18848//indole-3-acetate O-methyltransferase [EC:2.1.1.278]	gi|460416004|ref|XP_004253343.1|//PREDICTED: probable S-adenosylmethionine-dependent methyltransferase At5g38780 [Solanum lycopersicum]
Solyc00g030520.2.1	726	0.685	1.72	1.32823	0.276951	*	NA	NA	NA	NA	gi|723700650|ref|XP_010321228.1|//PREDICTED: uncharacterized protein LOC104647500 [Solanum lycopersicum]
Solyc00g033460.2.1	432	0.01	0.84	6.39232	0.302003	*	NA	NA	NA	K08241//jasmonate O-methyltransferase [EC:2.1.1.141]	gi|460416023|ref|XP_004253351.1|//PREDICTED: salicylate carboxymethyltransferase-like, partial [Solanum lycopersicum]
Solyc00g039990.2.1	633	7.885	14.3	0.858832	0.586912	*	NA	GO:0070566//adenylyltransferase activity;GO:0003676//nucleic acid binding	GO:0010467//gene expression	K00974//tRNA nucleotidyltransferase (CCA-adding enzyme) [EC:2.7.7.72 3.1.3.- 3.1.4.-]	gi|723754349|ref|XP_004253361.2|//PREDICTED: putative CCA tRNA nucleotidyltransferase 2 [Solanum lycopersicum]
Solyc00g042840.1.1	1137	0.9	2.12	1.23607	0.302282	*	NA	NA	NA	K00383//glutathione reductase (NADPH) [EC:1.8.1.7];K03164//DNA topoisomerase II [EC:5.99.1.3];K01051//pectinesterase [EC:3.1.1.11]	gi|460416053|ref|XP_004253366.1|//PREDICTED: putative F-box protein At3g25750 [Solanum lycopersicum]
Solyc00g042850.1.1	627	0.01	0.375	5.22882	0.183969	*	NA	NA	NA	K17604//zinc finger SWIM domain-containing protein 3;K00679//phospholipid:diacylglycerol acyltransferase [EC:2.3.1.158]	gi|460401154|ref|XP_004246093.1|//PREDICTED: GDSL esterase/lipase At1g33811-like [Solanum lycopersicum]
Solyc00g044350.2.1	240	0.01	0.01	0	0.0655485	*	NA	NA	NA	NA	gi|723754368|ref|XP_004253369.2|//PREDICTED: EPIDERMAL PATTERNING FACTOR-like protein 1 [Solanum lycopersicum]
Solyc00g047700.2.1	1227	355.47	428.06	0.268085	0.448007	*	NA	NA	NA	K13199//plasminogen activator inhibitor 1 RNA-binding protein	gi|723754396|ref|XP_004253373.2|//PREDICTED: plasminogen activator inhibitor 1 RNA-binding protein-like, partial [Solanum lycopersicum];gi|460416068|ref|XP_004253373.1|//PREDICTED: uncharacterized protein LOC101260416, partial [Solanum lycopersicum]
Solyc00g048510.2.1	495	1.835	1.405	-0.38521	0.154562	*	NA	NA	NA	K12236//transcriptional repressor NF-X1	gi|460416070|ref|XP_004253374.1|//PREDICTED: protein PHLOEM PROTEIN 2-LIKE A9-like isoform X1 [Solanum lycopersicum]
Solyc00g049520.2.1	231	67.775	105.555	0.63917	0.680215	*	NA	NA	NA	NA	NA
Solyc00g050130.1.1	1383	6.22	6.82	0.132857	0.153147	*	NA	NA	NA	K13495//cis-zeatin O-glucosyltransferase [EC:2.4.1.215]	gi|460416077|ref|XP_004253377.1|//PREDICTED: zeatin O-glucosyltransferase-like [Solanum lycopersicum]
Solyc00g050430.2.1	1032	7.425	11.87	0.676857	0.497619	*	NA	NA	NA	K16190//glucuronokinase [EC:2.7.1.43];K13422//transcription factor MYC2	gi|460416079|ref|XP_004253378.1|//PREDICTED: transcription factor bHLH93 [Solanum lycopersicum]
Solyc00g052430.2.1	1140	0.01	0.26	4.70044	0.14875	*	GO:0043231//intracellular membrane-bounded organelle	NA	NA	NA	gi|675895279|ref|YP_009049753.1|//cytochrome c maturation protein CcmFc (mitochondrion) [Capsicum annuum]
Solyc00g052940.2.1	846	2.02	3.61	0.837644	0.326906	*	NA	NA	NA	K02940//large subunit ribosomal protein L9e;K01623//fructose-bisphosphate aldolase, class I [EC:4.1.2.13]	gi|723754421|ref|XP_004253380.2|//PREDICTED: WAT1-related protein At5g64700 [Solanum lycopersicum]
Solyc00g053440.2.1	471	13.22	12.23	-0.112298	0.172258	*	GO:0031224//intrinsic component of membrane	NA	NA	K06890//uncharacterized protein	gi|723730582|ref|XP_010326401.1|//PREDICTED: BI1-like protein [Solanum lycopersicum]
Solyc00g056680.1.1	1614	0.535	0.355	-0.59172	0.113337	*	NA	NA	NA	K16818//phospholipase A1 [EC:3.1.1.32]	gi|460416091|ref|XP_004253384.1|//PREDICTED: phospholipase A1-Ibeta2, chloroplastic-like [Solanum lycopersicum]
Solyc00g058890.1.1	411	70.955	32.5	-1.12646	0.797907	*	NA	NA	NA	NA	gi|460412797|ref|XP_004251784.1|//PREDICTED: glycine-rich cell wall structural protein 2-like [Solanum lycopersicum]
Solyc00g059100.2.1	1040	5.59	4.915	-0.185657	0.170306	*	NA	NA	NA	K14963//COMPASS component SWD3	gi|723754448|ref|XP_004253388.2|//PREDICTED: WD repeat-containing protein 26-like [Solanum lycopersicum];gi|460416100|ref|XP_004253388.1|//PREDICTED: WD repeat-containing protein 26-like, partial [Solanum lycopersicum]
Solyc00g059500.1.1	291	10.98	16.285	0.568666	0.502081	*	GO:0044464//cell part	GO:0017169//CDP-alcohol phosphatidyltransferase activity	GO:0006656//phosphatidylcholine biosynthetic process	K00993//ethanolaminephosphotransferase [EC:2.7.8.1]	gi|723698224|ref|XP_010320804.1|//PREDICTED: choline/ethanolaminephosphotransferase 1-like [Solanum lycopersicum]
Solyc00g063110.2.1	396	1.5	0.01	-7.22882	0.420896	*	NA	NA	NA	NA	gi|604315044|gb|EYU27750.1|//hypothetical protein MIMGU_mgv1a015612mg [Erythranthe guttata]
Solyc00g068970.2.1	654	188.215	376.9	1.0018	0.803204	Up	NA	NA	NA	K01191//alpha-mannosidase [EC:3.2.1.24]	gi|702283699|ref|XP_010046011.1|//PREDICTED: uncharacterized protein LOC104434852 [Eucalyptus grandis]
Solyc00g071180.2.1	2303	5.695	138.4	4.603	0.921496	Up	NA	GO:0030414//peptidase inhibitor activity	NA	K13899//cystatin-C	gi|460416117|ref|XP_004253396.1|//PREDICTED: multicystatin, partial [Solanum lycopersicum];gi|723754485|ref|XP_004253396.2|//PREDICTED: multicystatin, partial [Solanum lycopersicum]
Solyc00g072100.2.1	594	22.525	17.17	-0.391637	0.44376	*	NA	NA	NA	NA	gi|460416121|ref|XP_004253398.1|//PREDICTED: uncharacterized protein LOC101246614 [Solanum lycopersicum]
Solyc00g072400.2.1	960	0.01	0.31	4.9542	0.165651	*	NA	NA	NA	K00430//peroxidase [EC:1.11.1.7]	gi|460416125|ref|XP_004253400.1|//PREDICTED: peroxidase 70-like [Solanum lycopersicum]
Solyc00g075030.2.1	633	3.06	2.765	-0.146252	0.123547	*	NA	NA	NA	K08237//hydroquinone glucosyltransferase [EC:2.4.1.218];K01183//chitinase [EC:3.2.1.14]	gi|723754496|ref|XP_010314997.1|//PREDICTED: uncharacterized protein LOC104645317 [Solanum lycopersicum]
Solyc00g075040.1.1	2190	13.605	11.425	-0.251943	0.286903	*	NA	NA	NA	K06758//L1 cell adhesion molecule like protein;K08176//MFS transporter, PHS family, inorganic phosphate transporter;K01369//legumain [EC:3.4.22.34];K11592//endoribonuclease Dicer [EC:3.1.26.-];K06067//histone deacetylase 1/2 [EC:3.5.1.98];K05658//ATP-binding cassette, subfamily B (MDR/TAP), member 1 [EC:3.6.3.44];K08235//xyloglucan:xyloglucosyl transferase [EC:2.4.1.207];K03283//heat shock 70kDa …	gi|147863169|emb|CAN80919.1|//hypothetical protein VITISV_002640 [Vitis vinifera];gi|147832403|emb|CAN73272.1|//hypothetical protein VITISV_013115 [Vitis vinifera]
Solyc00g075440.1.1	834	2.63	2.1	-0.324673	0.164579	*	NA	NA	NA	NA	gi|723754501|ref|XP_010314998.1|//PREDICTED: extensin-2-like, partial [Solanum lycopersicum]
Solyc00g080750.2.1	711	4.485	13.14	1.55079	0.702072	*	NA	NA	NA	NA	gi|460416141|ref|XP_004253408.1|//PREDICTED: uncharacterized protein At1g66480-like [Solanum lycopersicum]
Solyc00g082150.2.1	1209	170.73	132.51	-0.365615	0.533203	*	NA	NA	NA	NA	gi|525314110|ref|NP_001266207.1|//kinesin light chain I2I isoform [Solanum lycopersicum]
Solyc00g085070.2.1	1392	65.32	66.645	0.0289719	0.111149	*	GO:0031224//intrinsic component of membrane	GO:0004497//monooxygenase activity;GO:0050662//coenzyme binding	GO:0008152//metabolic process	K00511//squalene monooxygenase [EC:1.14.13.132]	gi|523499723|gb|AGQ45637.1|//lycopene isomerase [Solanum lycopersicum]
Solyc00g090870.2.1	369	1.065	2.025	0.927068	0.256596	*	NA	NA	NA	K07199//5'-AMP-activated protein kinase, regulatory beta subunit	gi|723754539|ref|XP_004253417.2|//PREDICTED: SNF1-related protein kinase regulatory subunit beta-3 [Solanum lycopersicum]
Solyc00g091170.2.1	1128	14.15	13.2	-0.100264	0.165995	*	NA	NA	NA	NA	gi|460416161|ref|XP_004253418.1|//PREDICTED: uncharacterized protein LOC101255382 [Solanum lycopersicum]
Solyc00g095860.1.1	672	3.355	3.435	0.0339973	0.0755866	*	NA	GO:0016846//carbon-sulfur lyase activity;GO:0048037//cofactor binding;GO:0016740//transferase activity	GO:0008652//cellular amino acid biosynthetic process	K01762//1-aminocyclopropane-1-carboxylate synthase [EC:4.4.1.14]	gi|9719041|gb|AAF97614.1|U18056_1//1-amino-cyclopropane-1-carboxylate synthase [Solanum lycopersicum]
Solyc00g096460.1.1	222	3.915	11.07	1.49957	0.666938	*	NA	NA	NA	NA	gi|565370579|ref|XP_006351897.1|//PREDICTED: lisH domain-containing protein C1711.05-like [Solanum tuberosum]
Solyc00g097260.1.1	399	0.99	0.01	-6.62936	0.33274	*	NA	NA	NA	NA	NA
Solyc00g097960.1.1	441	1.625	6.84	2.07356	0.624855	*	NA	NA	NA	NA	gi|723754566|ref|XP_004253427.2|//PREDICTED: uncharacterized protein LOC101258935 [Solanum lycopersicum]
Solyc00g098560.2.1	762	14.98	11.705	-0.355913	0.371456	*	NA	NA	NA	K00514//zeta-carotene desaturase [EC:1.3.5.6];K01206//alpha-L-fucosidase [EC:3.2.1.51]	gi|460416183|ref|XP_004253428.1|//PREDICTED: GDSL esterase/lipase At5g03980-like [Solanum lycopersicum];gi|723754570|ref|XP_010315008.1|//PREDICTED: GDSL esterase/lipase At5g03980-like isoform X1 [Solanum lycopersicum]
Solyc00g099580.1.1	1380	1.3	0.91	-0.514573	0.151581	*	GO:0043231//intracellular membrane-bounded organelle	GO:0003677//DNA binding;GO:0001071//nucleic acid binding transcription factor activity	GO:0008544//epidermis development;GO:0006351//transcription, DNA-templated;GO:0009793//embryo development ending in seed dormancy	K18592//gamma-glutamyltranspeptidase / glutathione hydrolase / leukotriene-C4 hydrolase [EC:2.3.2.2 3.4.19.13 3.4.19.14];K09338//homeobox-leucine zipper protein	gi|255594699|ref|XP_002536144.1|//gamma glutamyl transpeptidases, putative [Ricinus communis];gi|460416185|ref|XP_004253429.1|//PREDICTED: homeobox-leucine zipper protein MERISTEM L1-like, partial [Solanum lycopersicum]
Solyc00g100880.2.1	636	0.01	0.27	4.75489	0.152074	*	NA	NA	NA	K03239//translation initiation factor eIF-2B subunit alpha	gi|723754580|ref|XP_004253430.2|//PREDICTED: protein LURP-one-related 11-like [Solanum lycopersicum]
Solyc00g102000.1.1	195	20.93	15.935	-0.393373	0.435545	*	NA	NA	NA	NA	gi|13359451|dbj|BAB33421.1|//putative senescence-associated protein [Pisum sativum]
Solyc00g102400.2.1	2991	1.2	0.01	-6.90689	0.371305	*	NA	GO:0032559//adenyl ribonucleotide binding	GO:0012501//programmed cell death;GO:0006950//response to stress	K13457//disease resistance protein RPM1	gi|723754589|ref|XP_010315011.1|//PREDICTED: LOW QUALITY PROTEIN: putative late blight resistance protein homolog R1B-14, partial [Solanum lycopersicum]
Solyc00g106650.1.1	445	6.5	8.71	0.422233	0.33467	*	NA	GO:0003677//DNA binding;GO:0043565//sequence-specific DNA binding;GO:0003700//sequence-specific DNA binding transcription factor activity	GO:0006355//regulation of transcription, DNA-templated;GO:0006351//transcription, DNA-templated	NA	gi|723663919|ref|XP_010314642.1|//PREDICTED: uncharacterized protein At4g06598 [Solanum lycopersicum];gi|460371001|ref|XP_004231335.1|//PREDICTED: uncharacterized protein At4g06598-like [Solanum lycopersicum]
Solyc00g110870.2.1	1847	15.785	19.265	0.287428	0.351015	*	GO:0016020//membrane	GO:0000166//nucleotide binding	NA	K04733//interleukin-1 receptor-associated kinase 4 [EC:2.7.11.1];K04730//interleukin-1 receptor-associated kinase 1 [EC:2.7.11.1]	gi|460416209|ref|XP_004253440.1|//PREDICTED: probable inactive receptor kinase At4g23740, partial [Solanum lycopersicum]
Solyc00g117450.2.1	573	1.725	2.89	0.744473	0.273219	*	NA	NA	NA	NA	gi|545283756|gb|AGW27397.1|//expression of terpenoids 2 [Solanum lycopersicum]
Solyc00g121730.1.1	1737	0.66	0.49	-0.429684	0.110205	*	NA	NA	NA	K10395//kinesin family member 4/21/27;K18158//nuclear control of ATPase protein 2;K09833//homogentisate phytyltransferase / homogentisate geranylgeranyltransferase [EC:2.5.1.115 2.5.1.116];K14513//ethylene-insensitive protein 2;K17470//sulfate transporter 1, high-affinity	gi|460416322|ref|XP_004253493.1|//PREDICTED: uncharacterized protein LOC101265119 [Solanum lycopersicum]
Solyc00g125980.1.1	204	0.01	0.01	0	0.0655485	*	GO:0043231//intracellular membrane-bounded organelle;GO:0044425//membrane part	GO:0016491//oxidoreductase activity	GO:0022900//electron transport chain	NA	gi|57013953|ref|YP_173425.1|//hypothetical protein NitaMp084 [Nicotiana tabacum]
Solyc00g125990.1.1	645	0.265	0.01	-4.72792	0.151045	*	GO:0043231//intracellular membrane-bounded organelle	GO:0050136//NADH dehydrogenase (quinone) activity	GO:0022904//respiratory electron transport chain	K03879//NADH-ubiquinone oxidoreductase chain 2 [EC:1.6.5.3]	gi|57013955|ref|YP_173427.1|//hypothetical protein NitaMp087 [Nicotiana tabacum]
Solyc00g127660.2.1	1143	14.14	15.365	0.119866	0.188988	*	GO:0016020//membrane;GO:0044464//cell part	GO:0030572//phosphatidyltransferase activity;GO:0016780//phosphotransferase activity, for other substituted phosphate groups	GO:0008654//phospholipid biosynthetic process;GO:0046686//response to cadmium ion;GO:0006644//phospholipid metabolic process	K00993//ethanolaminephosphotransferase [EC:2.7.8.1]	gi|697184364|ref|XP_009601211.1|//PREDICTED: choline/ethanolaminephosphotransferase 1 [Nicotiana tomentosiformis];gi|565363801|ref|XP_006348618.1|//PREDICTED: choline/ethanolaminephosphotransferase 1-like [Solanum tuberosum]
Solyc00g127670.1.1	477	8.54	10.285	0.268234	0.269529	*	NA	NA	NA	NA	gi|460416242|ref|XP_004253455.1|//PREDICTED: uncharacterized protein LOC101245935, partial [Solanum lycopersicum]
Solyc00g127870.2.1	840	14.665	14.525	-0.0138389	0.0772382	*	NA	GO:0008375//acetylglucosaminyltransferase activity	NA	K03861//phosphatidylinositol glycan, class P	gi|460416244|ref|XP_004253456.1|//PREDICTED: phosphatidylinositol N-acetylglucosaminyltransferase subunit P-like [Solanum lycopersicum];gi|565376265|ref|XP_006354627.1|//PREDICTED: phosphatidylinositol N-acetylglucosaminyltransferase subunit P-like isoform X1 [Solanum tuberosum]
Solyc00g128870.2.1	462	37.985	29.945	-0.343115	0.455128	*	NA	GO:0003824//catalytic activity	NA	K03574//8-oxo-dGTP diphosphatase [EC:3.6.1.55]	gi|460416248|ref|XP_004253458.1|//PREDICTED: nudix hydrolase 1-like [Solanum lycopersicum]
Solyc00g131710.1.1	1530	1.62	2.33	0.524336	0.202587	*	NA	NA	NA	K01738//cysteine synthase A [EC:2.5.1.47];K16196//eukaryotic translation initiation factor 2-alpha kinase 4 [EC:2.7.11.1];K10406//kinesin family member C2/C3;K05605//3-hydroxyisobutyryl-CoA hydrolase [EC:3.1.2.4]	gi|315937171|gb|ADU56211.1|//gag-pol polyprotein [Solanum lycopersicum]
Solyc00g136260.1.1	411	1.32	3.18	1.26849	0.380142	*	NA	GO:0046872//metal ion binding	NA	K19037//E3 ubiquitin-protein ligase ATL23 [EC:2.3.2.27]	gi|723754667|ref|XP_010315023.1|//PREDICTED: E3 ubiquitin-protein ligase ATL23-like [Solanum lycopersicum]
Solyc00g136560.2.1	498	0.37	0.735	0.990219	0.154476	*	NA	GO:0016765//transferase activity, transferring alkyl or aryl (other than methyl) groups;GO:0005488//binding	NA	K11778//ditrans,polycis-polyprenyl diphosphate synthase [EC:2.5.1.87]	gi|460416260|ref|XP_004253464.1|//PREDICTED: dehydrodolichyl diphosphate synthase 2-like [Solanum lycopersicum]
Solyc00g138060.2.1	936	4.825	5.205	0.109369	0.127794	*	NA	NA	NA	K05278//flavonol synthase [EC:1.14.11.23];K04125//gibberellin 2-oxidase [EC:1.14.11.13]	gi|460416262|ref|XP_004253465.1|//PREDICTED: probable 2-oxoglutarate-dependent dioxygenase AOP1.2 [Solanum lycopersicum]
Solyc00g140060.2.1	660	62.23	57.255	-0.120209	0.246536	*	NA	NA	NA	K01280//tripeptidyl-peptidase II [EC:3.4.14.10]	gi|723754678|ref|XP_004253466.2|//PREDICTED: tripeptidyl-peptidase 2-like [Solanum lycopersicum]
Solyc00g141560.1.1	468	0.375	0.01	-5.22882	0.183969	*	NA	NA	NA	K07466//replication factor A1	gi|723667309|ref|XP_010315541.1|//PREDICTED: uncharacterized protein LOC101256635 [Solanum lycopersicum]
Solyc00g144470.1.1	1848	0.01	0.08	3	0.0898717	*	NA	NA	NA	K03178//ubiquitin-activating enzyme E1 [EC:6.2.1.45];K04460//serine/threonine-protein phosphatase 5 [EC:3.1.3.16]	gi|460390248|ref|XP_004240750.1|//PREDICTED: serine/threonine-protein phosphatase 7 long form homolog [Solanum lycopersicum]
Solyc00g145170.1.1	429	0.01	0.455	5.50779	0.208378	*	NA	GO:0030414//peptidase inhibitor activity	NA	NA	gi|723684416|ref|XP_010317559.1|//PREDICTED: proteinase inhibitor type-2 P303.51 [Solanum lycopersicum]
Solyc00g147770.1.1	1182	0.89	0.63	-0.498454	0.127837	*	NA	NA	NA	K09571//FK506-binding protein 4/5 [EC:5.2.1.8];K03065//26S proteasome regulatory subunit T5;K05658//ATP-binding cassette, subfamily B (MDR/TAP), member 1 [EC:3.6.3.44]	gi|723738777|ref|XP_010312179.1|//PREDICTED: uncharacterized protein LOC104644374 [Solanum lycopersicum]
Solyc00g156980.2.1	480	28.89	54.725	0.92163	0.744563	*	NA	NA	NA	K15403//fatty acid omega-hydroxy dehydrogenase [EC:1.1.-.-]	gi|460416278|ref|XP_004253473.1|//PREDICTED: protein HOTHEAD-like [Solanum lycopersicum]
Solyc00g157080.1.1	522	2.395	0.01	-7.90388	0.532088	*	NA	NA	NA	NA	gi|723754709|ref|XP_004253474.2|//PREDICTED: receptor-like cytosolic serine/threonine-protein kinase RBK1 [Solanum lycopersicum]
Solyc00g157180.2.1	813	0.19	0.01	-4.24793	0.124062	*	NA	NA	NA	NA	gi|723754712|ref|XP_004253475.2|//PREDICTED: circumsporozoite protein-like, partial [Solanum lycopersicum]
Solyc00g160780.2.1	279	0.785	2.195	1.48346	0.332869	*	NA	NA	NA	NA	gi|697127394|ref|XP_009617742.1|//PREDICTED: uncharacterized protein LOC104110032 [Nicotiana tomentosiformis]
Solyc00g164680.1.1	1473	3.705	3.05	-0.280664	0.178263	*	NA	NA	NA	K05681//ATP-binding cassette, subfamily G (WHITE), member 2;K01626//3-deoxy-7-phosphoheptulonate synthase [EC:2.5.1.54]	gi|723754720|ref|XP_004253476.2|//PREDICTED: ABC transporter G family member 11-like, partial [Solanum lycopersicum]
Solyc00g166690.1.1	585	0.01	0.01	0	0.0655485	*	NA	NA	NA	NA	gi|700210003|gb|KGN65099.1|//hypothetical protein Csa_1G212850 [Cucumis sativus]
Solyc00g170200.1.1	384	10.63	31.035	1.54575	0.799451	*	NA	NA	NA	NA	gi|723754733|ref|XP_004253481.2|//PREDICTED: probable strigolactone esterase D14 homolog [Solanum lycopersicum]
Solyc00g171710.1.1	921	0.01	0.165	4.04439	0.116361	*	NA	NA	NA	NA	gi|460416300|ref|XP_004253483.1|//PREDICTED: putative F-box protein At3g21120, partial [Solanum lycopersicum]
Solyc00g171810.2.1	1029	0.155	0.87	2.48875	0.232658	*	GO:0043231//intracellular membrane-bounded organelle;GO:0033177//proton-transporting two-sector ATPase complex, proton-transporting domain	GO:0015077//monovalent inorganic cation transmembrane transporter activity	GO:0006754//ATP biosynthetic process;GO:0006811//ion transport	K02126//F-type H+-transporting ATPase subunit a	gi|675895242|ref|YP_009049716.1|//ATP synthase F0 subunit 6 (mitochondrion) [Capsicum annuum]
Solyc00g174340.1.1	480	1.53	5.935	1.95572	0.586955	*	NA	NA	GO:0006952//defense response;GO:0001906//cell killing	K13449//pathogenesis-related protein 1	gi|350537861|ref|NP_001234314.1|//pathogenesis-related leaf protein 6 precursor [Solanum lycopersicum]
Solyc00g178340.1.1	612	0.56	0.01	-5.80735	0.23742	*	NA	GO:0004084//branched-chain-amino-acid transaminase activity	GO:0006520//cellular amino acid metabolic process	K00826//branched-chain amino acid aminotransferase [EC:2.6.1.42]	gi|460416307|ref|XP_004253486.1|//PREDICTED: branched-chain-amino-acid aminotransferase 2, chloroplastic-like, partial [Solanum lycopersicum]
Solyc00g179240.1.1	355	3.915	7.845	1.00276	0.515165	*	GO:0005634//nucleus	GO:0003677//DNA binding;GO:0003700//sequence-specific DNA binding transcription factor activity;GO:0046983//protein dimerization activity	GO:0006355//regulation of transcription, DNA-templated	K09264//MADS-box transcription factor, plant	gi|698463025|ref|XP_009782122.1|//PREDICTED: MADS-box protein SOC1-like [Nicotiana sylvestris];gi|590722732|ref|XP_007051979.1|//AGAMOUS-like 20 isoform 2 [Theobroma cacao]
Solyc00g184350.2.1	1002	20.055	24.275	0.275509	0.365557	*	NA	NA	NA	K14318//nuclear pore complex protein Nup88	gi|723754755|ref|XP_004253488.2|//PREDICTED: uncharacterized protein LOC101263010 [Solanum lycopersicum];gi|460416312|ref|XP_004253488.1|//PREDICTED: uncharacterized protein LOC101263010, partial [Solanum lycopersicum]
Solyc00g187050.2.1	1527	6.48	162.13	4.64501	0.92422	Up	GO:0009536//plastid	GO:0008237//metallopeptidase activity;GO:0008238//exopeptidase activity;GO:0046914//transition metal ion binding	GO:0019538//protein metabolic process;GO:0050896//response to stimulus	K01255//leucyl aminopeptidase [EC:3.4.11.1]	gi|1236654|gb|AAC49457.1|//leucine aminopeptidase, partial [Solanum lycopersicum]
Solyc00g188250.1.1	405	0.01	0.22	4.45943	0.135065	*	NA	NA	NA	K17604//zinc finger SWIM domain-containing protein 3	gi|723720822|ref|XP_010324749.1|//PREDICTED: uncharacterized protein LOC101264955 [Solanum lycopersicum]
Solyc00g188850.2.1	618	1.57	4.465	1.5079	0.481296	*	NA	NA	NA	K13667//protein glucosyltransferase [EC:2.4.1.-]	gi|723754769|ref|XP_004253491.2|//PREDICTED: KDEL motif-containing protein 1-like, partial [Solanum lycopersicum]
Solyc00g196060.2.1	1062	153.8	171.9	0.160514	0.315366	*	GO:0043231//intracellular membrane-bounded organelle	GO:0005515//protein binding;GO:0003676//nucleic acid binding	GO:0006351//transcription, DNA-templated;GO:0009755//hormone-mediated signaling pathway	K14486//auxin response factor	gi|302030878|gb|ADK91822.1|//auxin response factor 6 [Solanum lycopersicum]
Solyc00g201160.2.1	792	0.595	0.97	0.705095	0.153554	*	NA	NA	NA	K04733//interleukin-1 receptor-associated kinase 4 [EC:2.7.11.1]	gi|723754788|ref|XP_010315042.1|//PREDICTED: G-type lectin S-receptor-like serine/threonine-protein kinase At4g27290 [Solanum lycopersicum]
Solyc00g206460.1.1	771	78.775	21.835	-1.8511	0.862211	Down	NA	NA	NA	K10999//cellulose synthase A [EC:2.4.1.12];K05666//ATP-binding cassette, subfamily C (CFTR/MRP), member 2;K14299//nucleoporin SEH1;K01191//alpha-mannosidase [EC:3.2.1.24];K13356//alcohol-forming fatty acyl-CoA reductase [EC:1.2.1.84]	gi|723754798|ref|XP_004253500.2|//PREDICTED: protein EXORDIUM-like [Solanum lycopersicum]
Solyc00g209460.1.1	333	1.3	0.66	-0.977974	0.208056	*	NA	GO:0016787//hydrolase activity	GO:0044238//primary metabolic process	K01969//3-methylcrotonyl-CoA carboxylase beta subunit [EC:6.4.1.4];K00679//phospholipid:diacylglycerol acyltransferase [EC:2.3.1.158];K10396//kinesin family member 5;K10960//geranylgeranyl reductase [EC:1.3.1.83]	gi|460416339|ref|XP_004253501.1|//PREDICTED: GDSL esterase/lipase At1g71691-like [Solanum lycopersicum]
Solyc00g212260.1.1	2151	0.01	0.01	0	0.0655485	*	NA	NA	NA	K14506//jasmonic acid-amino synthetase	gi|460416341|ref|XP_004253502.1|//PREDICTED: probable indole-3-acetic acid-amido synthetase GH3.5, partial [Solanum lycopersicum]
Solyc00g217560.1.1	528	0.01	1.02	6.67243	0.338467	*	NA	NA	NA	NA	gi|723754826|ref|XP_004253504.2|//PREDICTED: transcription factor TCP17-like [Solanum lycopersicum]
Solyc00g217960.1.1	444	17.345	22.52	0.376687	0.436253	*	NA	NA	NA	K19040//E3 ubiquitin-protein ligase ATL10/75/76/77/78 [EC:2.3.2.27];K19038//E3 ubiquitin-protein ligase ATL41 [EC:2.3.2.27]	gi|723754829|ref|XP_010315048.1|//PREDICTED: RING-H2 finger protein ATL10-like [Solanum lycopersicum]
Solyc00g227860.1.1	1413	14.11	20.63	0.548026	0.52516	*	NA	GO:0016758//transferase activity, transferring hexosyl groups	NA	K12937//cyanidin-3-O-glucoside 2''-O-glucuronosyltransferase [EC:2.4.1.254];K18823//soyasaponin III rhamnosyltransferase [EC:2.4.1.273]	gi|723754839|ref|XP_004253507.2|//PREDICTED: UDP-glycosyltransferase 91A1-like [Solanum lycopersicum]
Solyc00g230070.1.1	264	0.01	1.775	7.47168	0.457188	*	NA	NA	NA	K02705//photosystem II CP43 chlorophyll apoprotein	gi|667751903|gb|AIG89990.1|//hypothetical protein (mitochondrion) [Capsicum annuum]
Solyc00g230080.1.1	357	0.01	1.025	6.67948	0.338467	*	NA	NA	NA	K02706//photosystem II P680 reaction center D2 protein	gi|702075890|gb|AIW05769.1|//photosystem II protein D2 [Periploca sepium]
Solyc00g233480.1.1	552	0.915	2.15	1.23249	0.30329	*	NA	NA	NA	K05681//ATP-binding cassette, subfamily G (WHITE), member 2	gi|565401477|ref|XP_006366225.1|//PREDICTED: ABC transporter G family member 11-like [Solanum tuberosum]
Solyc00g244290.1.1	492	1.06	1.715	0.694144	0.200163	*	GO:0043231//intracellular membrane-bounded organelle	GO:0050136//NADH dehydrogenase (quinone) activity	GO:0022904//respiratory electron transport chain	K03879//NADH-ubiquinone oxidoreductase chain 2 [EC:1.6.5.3]	gi|9838392|ref|NP_064004.1|//orf107b gene product (mitochondrion) [Beta vulgaris subsp. vulgaris]
Solyc00g244300.1.1	258	0.995	0.01	-6.63662	0.33274	*	NA	NA	NA	NA	gi|570699896|ref|YP_008992291.1|//hypothetical protein Salmi_Mp025 (mitochondrion) [Salvia miltiorrhiza]
Solyc00g247300.2.1	1482	0.205	0.29	0.500429	0.0936039	*	NA	NA	NA	K07409//cytochrome P450, family 1, subfamily A, polypeptide 2 [EC:1.14.14.1];K09755//ferulate-5-hydroxylase [EC:1.14.-.-];K14985//26-hydroxylase [EC:1.14.-.-];K07408//cytochrome P450, family 1, subfamily A, polypeptide 1 [EC:1.14.14.1]	gi|460416356|ref|XP_004253509.1|//PREDICTED: cytochrome P450 CYP736A12-like [Solanum lycopersicum]
Solyc00g256710.1.1	249	9.91	7.195	-0.46189	0.37064	*	NA	NA	NA	NA	gi|525314110|ref|NP_001266207.1|//kinesin light chain I2I isoform [Solanum lycopersicum]
Solyc00g257110.2.1	1719	0.26	0.01	-4.70044	0.14875	*	GO:0031224//intrinsic component of membrane	GO:0042625//ATPase activity, coupled to transmembrane movement of ions;GO:0032559//adenyl ribonucleotide binding	GO:0009206//purine ribonucleoside triphosphate biosynthetic process;GO:0006811//ion transport;GO:0009207//purine ribonucleoside triphosphate catabolic process	K01535//H+-transporting ATPase [EC:3.6.3.6]	gi|723754873|ref|XP_004253510.2|//PREDICTED: ATPase 8, plasma membrane-type-like [Solanum lycopersicum]
Solyc00g272810.1.1	726	9.485	70.115	2.886	0.887349	Up	NA	GO:0016747//transferase activity, transferring acyl groups other than amino-acyl groups	NA	NA	gi|460416368|ref|XP_004253515.1|//PREDICTED: probable acetyltransferase NATA1-like [Solanum lycopersicum]
Solyc00g273110.1.1	1581	6.775	6.945	0.0357537	0.0850457	*	NA	NA	NA	NA	gi|565360122|ref|XP_006346825.1|//PREDICTED: uncharacterized protein LOC102593663 isoform X2 [Solanum tuberosum];gi|565360120|ref|XP_006346824.1|//PREDICTED: uncharacterized protein LOC102593663 isoform X1 [Solanum tuberosum]
Solyc00g278110.2.1	1135	3.715	6.23	0.74587	0.402878	*	NA	NA	NA	K15404//aldehyde decarbonylase [EC:4.1.99.5]	gi|460416374|ref|XP_004253517.1|//PREDICTED: protein CER1-like 1, partial [Solanum lycopersicum]
Solyc00g282510.1.1	1776	1.53	1.04	-0.556948	0.170048	*	GO:0044424//intracellular part	GO:0016840//carbon-nitrogen lyase activity	GO:0006558//L-phenylalanine metabolic process	K10775//phenylalanine ammonia-lyase [EC:4.3.1.24]	gi|460416376|ref|XP_004253518.1|//PREDICTED: phenylalanine ammonia-lyase-like, partial [Solanum lycopersicum]
Solyc00g289230.1.1	1047	0.425	2.84	2.74036	0.462614	*	NA	NA	NA	K04733//interleukin-1 receptor-associated kinase 4 [EC:2.7.11.1]	gi|723754909|ref|XP_004253524.2|//PREDICTED: G-type lectin S-receptor-like serine/threonine-protein kinase At4g03230, partial [Solanum lycopersicum]
Solyc00g294230.1.1	600	0.01	0.31	4.9542	0.165651	*	NA	NA	NA	K19613//leucine-rich repeat protein SHOC2;K14309//nuclear pore complex protein Nup93	gi|565403761|ref|XP_006367324.1|//PREDICTED: TMV resistance protein N-like, partial [Solanum tuberosum]
Solyc00g311230.2.1	441	0.01	0.01	0	0.0655485	*	NA	NA	NA	NA	NA
Solyc00g316530.1.1	237	1.16	0.01	-6.85798	0.364163	*	NA	NA	NA	NA	gi|476507707|ref|YP_007516852.1|//hypothetical protein GlmaxMp02 (mitochondrion) [Glycine max]
Solyc00g323130.2.1	633	43.14	31.07	-0.473504	0.553923	*	NA	GO:0005488//binding	NA	NA	gi|723690248|ref|XP_010319391.1|//PREDICTED: kirola-like [Solanum lycopersicum]
Solyc01g005000.2.1	1455	157.945	90.665	-0.800805	0.743984	*	NA	GO:0016831//carboxy-lyase activity;GO:0048037//cofactor binding	GO:0009064//glutamine family amino acid metabolic process	K01580//glutamate decarboxylase [EC:4.1.1.15]	gi|350538351|ref|NP_001233827.1|//glutamate decarboxylase isoform3 [Solanum lycopersicum]
Solyc01g005010.2.1	753	8.57	13.015	0.602808	0.481146	*	NA	NA	NA	NA	gi|460365753|ref|XP_004228761.1|//PREDICTED: protein XRI1-like [Solanum lycopersicum]
Solyc01g005020.2.1	3456	35.95	32.285	-0.155128	0.276586	*	NA	NA	GO:0006812//cation transport	K14724//solute carrier family 9 (sodium/hydrogen exchanger), member 8	gi|350535282|ref|NP_001234698.1|//plasmalemma Na+/H+ antiporter [Solanum lycopersicum]
Solyc01g005030.2.1	2299	22.73	16.23	-0.485935	0.503882	*	GO:0031224//intrinsic component of membrane	NA	NA	K17087//transmembrane 9 superfamily member 3;K16279//E3 ubiquitin-protein ligase KEG [EC:2.7.11.1 2.3.2.27]	gi|723656175|ref|XP_010316568.1|//PREDICTED: E3 ubiquitin-protein ligase KEG isoform X1 [Solanum lycopersicum];gi|460365749|ref|XP_004228759.1|//PREDICTED: uncharacterized protein LOC101263144 isoform 1 [Solanum lycopersicum]
Solyc01g005040.2.1	534	0.01	0.31	4.9542	0.165651	*	NA	NA	NA	NA	gi|460366125|ref|XP_004228943.1|//PREDICTED: CASP-like protein PIMP1 [Solanum lycopersicum]
Solyc01g005060.2.1	1020	22.01	20.09	-0.131682	0.220411	*	NA	GO:0005488//binding	NA	K12309//beta-galactosidase [EC:3.2.1.23]	gi|460365745|ref|XP_004228757.1|//PREDICTED: protein SHOOT GRAVITROPISM 5 [Solanum lycopersicum]
Solyc01g005070.2.1	1197	0.245	0.01	-4.61471	0.144267	*	NA	NA	NA	NA	gi|723656167|ref|XP_010316549.1|//PREDICTED: putative clathrin assembly protein At1g25240 [Solanum lycopersicum]
Solyc01g005080.2.1	2133	63.215	52.7	-0.262464	0.408605	*	NA	NA	NA	K16732//protein regulator of cytokinesis 1	gi|723656164|ref|XP_010316539.1|//PREDICTED: 65-kDa microtubule-associated protein 6-like isoform X2 [Solanum lycopersicum];gi|460365742|ref|XP_004228756.1|//PREDICTED: 65-kDa microtubule-associated protein 6-like [Solanum lycopersicum]
Solyc01g005100.2.1	1242	18.84	20.17	0.0984121	0.181953	*	NA	NA	NA	NA	gi|460365740|ref|XP_004228755.1|//PREDICTED: uncharacterized protein LOC101261647 [Solanum lycopersicum]
Solyc01g005110.2.1	1226	17.69	15.09	-0.229341	0.295204	*	NA	NA	NA	K09659//dolichyl-phosphate mannosyltransferase polypeptide 3	gi|460365738|ref|XP_004228754.1|//PREDICTED: dolichol-phosphate mannosyltransferase subunit 3 [Solanum lycopersicum]
Solyc01g005120.2.1	1008	64.26	49.6	-0.373581	0.509009	*	GO:0030312//external encapsulating structure;GO:0005576//extracellular region	GO:0016758//transferase activity, transferring hexosyl groups;GO:0016798//hydrolase activity, acting on glycosyl bonds	GO:0044042//glucan metabolic process	K08235//xyloglucan:xyloglucosyl transferase [EC:2.4.1.207]	gi|460365734|ref|XP_004228752.1|//PREDICTED: probable xyloglucan endotransglucosylase/hydrolase protein 28 [Solanum lycopersicum]
Solyc01g005130.2.1	1390	25.605	29.905	0.223961	0.330874	*	NA	GO:0005488//binding	NA	K10880//DNA-repair protein XRCC3;K10773//endonuclease III [EC:4.2.99.18]	gi|460365728|ref|XP_004228749.1|//PREDICTED: zinc finger protein 4-like [Solanum lycopersicum]
Solyc01g005140.2.1	666	0.01	0.255	4.67243	0.145168	*	NA	NA	NA	K08360//cytochrome b-561	gi|460365726|ref|XP_004228748.1|//PREDICTED: probable ascorbate-specific transmembrane electron transporter 1 [Solanum lycopersicum]
Solyc01g005150.2.1	675	5.735	2.865	-1.00126	0.45174	*	NA	NA	NA	K08360//cytochrome b-561	gi|460365724|ref|XP_004228747.1|//PREDICTED: probable transmembrane ascorbate ferrireductase 3 [Solanum lycopersicum]
Solyc01g005160.2.1	1353	0.115	0.225	0.968291	0.0983227	*	GO:0043234//protein complex	GO:0019787//small conjugating protein ligase activity	GO:0032446//protein modification by small protein conjugation	K10260//F-box and WD-40 domain protein 7;K01876//aspartyl-tRNA synthetase [EC:6.1.1.12];K08332//vacuolar protein 8	gi|350536307|ref|NP_001234240.1|//Avr9/Cf-9 rapidly elicited protein [Solanum lycopersicum]
Solyc01g005180.1.1	276	0.8	3.62	2.17792	0.490326	*	NA	NA	NA	NA	gi|697174521|ref|XP_009596188.1|//PREDICTED: uncharacterized protein LOC104092318 [Nicotiana tomentosiformis]
Solyc01g005190.1.1	864	0.01	0.705	6.13955	0.274205	*	NA	NA	NA	K10773//endonuclease III [EC:4.2.99.18]	gi|460366119|ref|XP_004228940.1|//PREDICTED: zinc finger protein 3-like [Solanum lycopersicum]
Solyc01g005200.1.1	891	0.175	0.01	-4.12928	0.116919	*	NA	NA	NA	K10773//endonuclease III [EC:4.2.99.18]	gi|460366117|ref|XP_004228939.1|//PREDICTED: zinc finger protein 1-like [Solanum lycopersicum]
Solyc01g005210.2.1	3023	58.105	61.72	0.0870757	0.204002	*	NA	NA	NA	K16055//trehalose 6-phosphate synthase/phosphatase [EC:2.4.1.15 3.1.3.12]	gi|460365722|ref|XP_004228746.1|//PREDICTED: alpha,alpha-trehalose-phosphate synthase [UDP-forming] 6 [Solanum lycopersicum]
Solyc01g005220.2.1	1791	0.245	1.505	2.61891	0.324203	*	NA	NA	NA	K07119//uncharacterized protein	gi|460365720|ref|XP_004228745.1|//PREDICTED: MACPF domain-containing protein At1g14780 [Solanum lycopersicum]
Solyc01g005230.2.1	1026	0.155	0.305	0.976541	0.107546	*	NA	NA	NA	K18848//indole-3-acetate O-methyltransferase [EC:2.1.1.278]	gi|460366115|ref|XP_004228938.1|//PREDICTED: probable S-adenosylmethionine-dependent methyltransferase At5g38780 [Solanum lycopersicum]
Solyc01g005240.2.1	2216	37.42	42.5	0.183653	0.308481	*	NA	NA	NA	K00928//aspartate kinase [EC:2.7.2.4]	gi|460365716|ref|XP_004228743.1|//PREDICTED: aspartokinase 2, chloroplastic-like isoform X2 [Solanum lycopersicum]
Solyc01g005250.2.1	1146	49.905	62.01	0.313317	0.457037	*	GO:0044424//intracellular part	GO:0016620//oxidoreductase activity, acting on the aldehyde or oxo group of donors, NAD or NADP as acceptor;GO:0005515//protein binding;GO:0000166//nucleotide binding	GO:0000097//sulfur amino acid biosynthetic process;GO:0006566//threonine metabolic process	K00133//aspartate-semialdehyde dehydrogenase [EC:1.2.1.11]	gi|460365718|ref|XP_004228744.1|//PREDICTED: aspartate-semialdehyde dehydrogenase [Solanum lycopersicum]
Solyc01g005260.2.1	882	10.425	9.395	-0.150082	0.190447	*	NA	NA	NA	K14399//polyribonucleotide 5'-hydroxyl-kinase [EC:2.7.1.78];K00133//aspartate-semialdehyde dehydrogenase [EC:1.2.1.11]	gi|460365714|ref|XP_004228742.1|//PREDICTED: SEC14 cytosolic factor-like isoform X1 [Solanum lycopersicum]
Solyc01g005270.2.1	723	7.245	7.685	0.0850596	0.12833	*	NA	NA	NA	K14399//polyribonucleotide 5'-hydroxyl-kinase [EC:2.7.1.78];K00133//aspartate-semialdehyde dehydrogenase [EC:1.2.1.11]	gi|460365711|ref|XP_004228741.1|//PREDICTED: SEC14 cytosolic factor [Solanum lycopersicum]
Solyc01g005280.2.1	723	3.01	5.78	0.941306	0.440886	*	NA	NA	NA	K14399//polyribonucleotide 5'-hydroxyl-kinase [EC:2.7.1.78];K00133//aspartate-semialdehyde dehydrogenase [EC:1.2.1.11]	gi|460365709|ref|XP_004228740.1|//PREDICTED: SEC14 cytosolic factor-like [Solanum lycopersicum]
Solyc01g005290.2.1	1051	7.43	7.26	-0.0333927	0.08363	*	NA	NA	NA	K14399//polyribonucleotide 5'-hydroxyl-kinase [EC:2.7.1.78];K00133//aspartate-semialdehyde dehydrogenase [EC:1.2.1.11]	gi|460365711|ref|XP_004228741.1|//PREDICTED: SEC14 cytosolic factor [Solanum lycopersicum];gi|723656091|ref|XP_010316439.1|//PREDICTED: LOW QUALITY PROTEIN: sec14 cytosolic factor-like [Solanum lycopersicum]
Solyc01g005300.2.1	1824	36.88	49.775	0.432583	0.538994	*	NA	NA	GO:0023052//signaling;GO:0006351//transcription, DNA-templated	K12116//flavin-binding kelch repeat F-box protein 1	gi|460365707|ref|XP_004228739.1|//PREDICTED: adagio protein 3 [Solanum lycopersicum]
Solyc01g005310.2.1	1869	0.085	0.155	0.866733	0.089121	*	GO:0016020//membrane;GO:0044444//cytoplasmic part	GO:0032561//guanyl ribonucleotide binding;GO:0017111//nucleoside-triphosphatase activity	GO:0009555//pollen development;GO:0007005//mitochondrion organization;GO:0009207//purine ribonucleoside triphosphate catabolic process	K01528//dynamin GTPase [EC:3.6.5.5]	gi|460365705|ref|XP_004228738.1|//PREDICTED: dynamin-related protein 1C [Solanum lycopersicum]
Solyc01g005320.2.1	969	21.81	10.945	-0.994718	0.684655	*	GO:0031224//intrinsic component of membrane;GO:0044424//intracellular part	GO:0016491//oxidoreductase activity	GO:0044238//primary metabolic process	NA	gi|460365703|ref|XP_004228737.1|//PREDICTED: uncharacterized protein C594.04c-like [Solanum lycopersicum]
Solyc01g005330.2.1	1869	113.135	121.64	0.104572	0.228519	*	NA	NA	NA	K09291//nucleoprotein TPR	gi|460365699|ref|XP_004228735.1|//PREDICTED: microtubule-associated protein 70-2-like [Solanum lycopersicum]
Solyc01g005340.2.1	1572	11.15	9.75	-0.19357	0.22676	*	NA	NA	NA	K19626//inversin;K06694//26S proteasome non-ATPase regulatory subunit 10	gi|460365701|ref|XP_004228736.1|//PREDICTED: ankyrin repeat-containing protein At2g01680 [Solanum lycopersicum]
Solyc01g005350.2.1	993	1.5	2.155	0.522725	0.194093	*	NA	NA	NA	K18848//indole-3-acetate O-methyltransferase [EC:2.1.1.278]	gi|723656076|ref|XP_004228710.2|//PREDICTED: probable S-adenosylmethionine-dependent methyltransferase At5g38780 [Solanum lycopersicum]
Solyc01g005360.2.1	1026	0.435	0.155	-1.48875	0.139955	*	NA	NA	NA	K18848//indole-3-acetate O-methyltransferase [EC:2.1.1.278]	gi|723656555|ref|XP_004228731.2|//PREDICTED: probable S-adenosylmethionine-dependent methyltransferase At5g38100 [Solanum lycopersicum]
Solyc01g005370.2.1	519	1.29	2.645	1.0359	0.312578	*	NA	NA	NA	K13448//calcium-binding protein CML	gi|460365645|ref|XP_004228711.1|//PREDICTED: probable calcium-binding protein CML25 [Solanum lycopersicum]
Solyc01g005380.2.1	1416	8.4	9.98	0.24865	0.254343	*	NA	NA	NA	K19199//histone-lysine N-methyltransferase SETD3 [EC:2.1.1.43]	gi|460365506|ref|XP_004228642.1|//PREDICTED: histone-lysine N-methyltransferase setd3 [Solanum lycopersicum]
Solyc01g005390.2.1	483	6.305	2.9	-1.12044	0.497169	*	NA	GO:0003824//catalytic activity	NA	K07766//diphosphoinositol-polyphosphate diphosphatase [EC:3.6.1.52]	gi|460365653|ref|XP_004228715.1|//PREDICTED: nudix hydrolase 18, mitochondrial [Solanum lycopersicum]
Solyc01g005400.2.1	680	41.58	24.585	-0.758111	0.682317	*	NA	NA	NA	K17991//peroxygenase [EC:1.11.2.3]	gi|460365629|ref|XP_004228703.1|//PREDICTED: probable peroxygenase 5 [Solanum lycopersicum]
Solyc01g005410.2.1	719	17.865	15.66	-0.190052	0.263953	*	NA	NA	NA	K17991//peroxygenase [EC:1.11.2.3]	gi|460365633|ref|XP_004228705.1|//PREDICTED: probable peroxygenase 5 [Solanum lycopersicum]
Solyc01g005420.2.1	507	1.73	4.375	1.33851	0.454528	*	NA	NA	NA	NA	gi|697160095|ref|XP_009588826.1|//PREDICTED: uncharacterized protein LOC104086296 [Nicotiana tomentosiformis]
Solyc01g005430.2.1	1371	10.16	9.495	-0.0976605	0.149093	*	GO:0044425//membrane part	GO:0046914//transition metal ion binding	NA	K14011//UBX domain-containing protein 6	gi|460365496|ref|XP_004228637.1|//PREDICTED: UBX domain-containing protein 6 [Solanum lycopersicum]
Solyc01g005440.2.1	1523	166.985	353.41	1.08162	0.816996	Up	NA	NA	NA	K13464//jasmonate ZIM domain-containing protein	gi|350539077|ref|NP_001234373.1|//jasmonate ZIM-domain protein 3 [Solanum lycopersicum];gi|565375165|ref|XP_006354105.1|//PREDICTED: protein TIFY 6B-like isoform X1 [Solanum tuberosum]
Solyc01g005450.2.1	2256	5.9	7.24	0.295275	0.248102	*	NA	NA	NA	K10418//dynein light chain LC8-type	gi|723656060|ref|XP_004228734.2|//PREDICTED: F-box protein SKIP28 [Solanum lycopersicum];gi|565375171|ref|XP_006354108.1|//PREDICTED: F-box protein SKIP28-like [Solanum tuberosum]
Solyc01g005460.2.1	393	57.215	53.615	-0.0937567	0.203917	*	NA	NA	NA	K10418//dynein light chain LC8-type	gi|460365675|ref|XP_004228726.1|//PREDICTED: dynein light chain 1, cytoplasmic [Solanum lycopersicum]
Solyc01g005470.2.1	495	13.99	35.3	1.33527	0.786753	*	NA	NA	NA	K14006//protein transport protein SEC23	gi|460365665|ref|XP_004228721.1|//PREDICTED: protein PLANT CADMIUM RESISTANCE 2-like [Solanum lycopersicum]
Solyc01g005480.2.1	1672	10.03	11.97	0.255102	0.277766	*	NA	NA	NA	NA	gi|460365598|ref|XP_004228688.1|//PREDICTED: UPF0496 protein At3g19330-like isoform X1 [Solanum lycopersicum]
Solyc01g005490.2.1	1409	31.695	33.8	0.092768	0.190725	*	NA	GO:0003824//catalytic activity	NA	K14664//IAA-amino acid hydrolase [EC:3.5.1.-]	gi|460365516|ref|XP_004228647.1|//PREDICTED: IAA-amino acid hydrolase ILR1-like 3 [Solanum lycopersicum];gi|460365518|ref|XP_004228648.1|//PREDICTED: IAA-amino acid hydrolase ILR1-like 7-like isoform 2 [Solanum lycopersicum]
Solyc01g005500.2.1	843	0.55	1.27	1.20732	0.227082	*	NA	GO:0016491//oxidoreductase activity	NA	K09841//xanthoxin dehydrogenase [EC:1.1.1.288]	gi|460365635|ref|XP_004228706.1|//PREDICTED: secoisolariciresinol dehydrogenase-like [Solanum lycopersicum]
Solyc01g005510.2.1	1674	0.18	0.01	-4.16993	0.120415	*	GO:0044421//extracellular region part	GO:0046914//transition metal ion binding;GO:0003824//catalytic activity	GO:0008152//metabolic process	K00423//L-ascorbate oxidase [EC:1.10.3.3]	gi|460365492|ref|XP_004228635.1|//PREDICTED: L-ascorbate oxidase homolog [Solanum lycopersicum]
Solyc01g005520.2.1	993	39.075	42.685	0.127483	0.248574	*	NA	NA	NA	NA	gi|460365514|ref|XP_004228646.1|//PREDICTED: uncharacterized protein LOC101254513 [Solanum lycopersicum]
Solyc01g005530.2.1	378	4.595	13.64	1.56971	0.709579	*	NA	NA	NA	NA	gi|460365677|ref|XP_004228727.1|//PREDICTED: uncharacterized protein LOC101252018 [Solanum lycopersicum]
Solyc01g005540.2.1	1755	29.275	28.65	-0.031134	0.103299	*	GO:0044424//intracellular part	GO:0046872//metal ion binding;GO:0032559//adenyl ribonucleotide binding;GO:0004812//aminoacyl-tRNA ligase activity	GO:0006418//tRNA aminoacylation for protein translation	K04567//lysyl-tRNA synthetase, class II [EC:6.1.1.6]	gi|460365437|ref|XP_004228608.1|//PREDICTED: probable lysine--tRNA ligase, cytoplasmic [Solanum lycopersicum]
Solyc01g005550.2.1	1281	174.445	137.66	-0.341663	0.50918	*	NA	NA	NA	NA	gi|723656030|ref|XP_010316339.1|//PREDICTED: uncharacterized protein LOC101253614 [Solanum lycopersicum]
Solyc01g005560.2.1	1248	214.91	200.55	-0.0997706	0.231972	*	GO:0044424//intracellular part	GO:0004448//isocitrate dehydrogenase activity;GO:0046872//metal ion binding;GO:0000166//nucleotide binding	GO:0019752//carboxylic acid metabolic process;GO:0044262//cellular carbohydrate metabolic process;GO:0009060//aerobic respiration	K00031//isocitrate dehydrogenase [EC:1.1.1.42]	gi|460365435|ref|XP_004228607.1|//PREDICTED: isocitrate dehydrogenase [NADP] [Solanum lycopersicum]
Solyc01g005570.2.1	1057	28.65	25.37	-0.175412	0.285187	*	NA	NA	NA	K06758//L1 cell adhesion molecule like protein;K03283//heat shock 70kDa protein 1/8	gi|460365609|ref|XP_004228693.1|//PREDICTED: uncharacterized protein LOC101267835 isoform X3 [Solanum lycopersicum]
Solyc01g005580.2.1	1567	27.605	25.605	-0.108504	0.206791	*	NA	NA	NA	K06758//L1 cell adhesion molecule like protein;K03283//heat shock 70kDa protein 1/8	gi|460365619|ref|XP_004228698.1|//PREDICTED: uncharacterized protein LOC101267835 isoform X1 [Solanum lycopersicum]
Solyc01g005590.2.1	186	3.305	5.455	0.722929	0.37212	*	NA	NA	NA	NA	NA
Solyc01g005600.2.1	903	33.955	33.84	-0.00489446	0.070782	*	NA	NA	NA	NA	gi|460365594|ref|XP_004228686.1|//PREDICTED: 5'-adenylylsulfate reductase-like 5 [Solanum lycopersicum]
Solyc01g005620.2.1	894	380.56	380.205	-0.00134643	0.0719188	*	GO:0031224//intrinsic component of membrane;GO:0019866//organelle inner membrane	NA	GO:0006810//transport	K15104//solute carrier family 25 (mitochondrial oxoglutarate transporter), member 11	gi|350536389|ref|NP_001234756.1|//oxoglutarate/malate translocator [Solanum lycopersicum]
Solyc01g005640.2.1	1611	15.815	16.715	0.0798498	0.151302	*	NA	NA	NA	K03549//KUP system potassium uptake protein	gi|460365534|ref|XP_004228656.1|//PREDICTED: uncharacterized protein LOC101257399 isoform X1 [Solanum lycopersicum]
Solyc01g005670.2.1	1723	4.535	5.185	0.193241	0.168097	*	NA	NA	NA	NA	gi|460365623|ref|XP_004228700.1|//PREDICTED: BTB/POZ domain-containing protein At3g05675 isoform X1 [Solanum lycopersicum]
Solyc01g005680.2.1	615	8.835	8.395	-0.0736998	0.118313	*	NA	NA	NA	K06966//uncharacterized protein	gi|460365627|ref|XP_004228702.1|//PREDICTED: cytokinin riboside 5'-monophosphate phosphoribohydrolase LOG8 [Solanum lycopersicum]
Solyc01g005690.2.1	1332	56.285	39.37	-0.515654	0.599031	*	NA	NA	NA	NA	gi|723655985|ref|XP_010316278.1|//PREDICTED: uncharacterized protein LOC101256797 [Solanum lycopersicum]
Solyc01g005700.2.1	2679	10.18	10.9	0.0985906	0.152996	*	NA	NA	NA	K17604//zinc finger SWIM domain-containing protein 3	gi|723655977|ref|XP_010316271.1|//PREDICTED: uncharacterized protein LOC101246852 isoform X1 [Solanum lycopersicum];gi|460365461|ref|XP_004228620.1|//PREDICTED: uncharacterized protein LOC101246852 isoform 1 [Solanum lycopersicum]
Solyc01g005710.2.1	522	0.01	0.35	5.12928	0.178285	*	NA	GO:0004871//signal transducer activity	NA	K19613//leucine-rich repeat protein SHOC2;K10406//kinesin family member C2/C3;K17550//protein phosphatase 1 regulatory subunit 7;K13420//LRR receptor-like serine/threonine-protein kinase FLS2 [EC:2.7.11.1]	gi|55139517|gb|AAV41392.1|//Hcr9-Avr9-hir2 [Solanum habrochaites]
Solyc01g005720.2.1	2097	0.405	0.48	0.245112	0.0889065	*	NA	NA	NA	K19613//leucine-rich repeat protein SHOC2;K10406//kinesin family member C2/C3	gi|460365455|ref|XP_004228617.1|//PREDICTED: receptor-like protein 12 [Solanum lycopersicum]
Solyc01g005730.2.1	2487	0.62	0.515	-0.267696	0.0951482	*	NA	GO:0004871//signal transducer activity	NA	K19613//leucine-rich repeat protein SHOC2;K10406//kinesin family member C2/C3	gi|4235642|gb|AAD13302.1|//NL0C [Solanum lycopersicum]
Solyc01g005760.2.1	2417	42.38	12.865	-1.71993	0.832311	Down	NA	GO:0004871//signal transducer activity	NA	K19613//leucine-rich repeat protein SHOC2;K10406//kinesin family member C2/C3;K13420//LRR receptor-like serine/threonine-protein kinase FLS2 [EC:2.7.11.1]	gi|460365455|ref|XP_004228617.1|//PREDICTED: receptor-like protein 12 [Solanum lycopersicum]
Solyc01g005780.1.1	2307	0.305	0.24	-0.345775	0.0863755	*	NA	NA	NA	K19613//leucine-rich repeat protein SHOC2;K10406//kinesin family member C2/C3	gi|4235643|gb|AAD13303.1|//NL0E [Solanum lycopersicum]
Solyc01g005790.1.1	2461	6.54	6.095	-0.101664	0.131397	*	NA	NA	NA	K17964//leucine-rich PPR motif-containing protein, mitochondrial;K03452//magnesium/proton exchanger;K07178//RIO kinase 1 [EC:2.7.11.1];K11000//callose synthase [EC:2.4.1.-]	gi|460365542|ref|XP_004228660.1|//PREDICTED: putative pentatricopeptide repeat-containing protein At1g10330 [Solanum lycopersicum]
Solyc01g005800.2.1	1986	1.935	0.385	-2.3294	0.364056	*	NA	NA	NA	NA	gi|460365451|ref|XP_004228615.1|//PREDICTED: uncharacterized protein LOC101245483 [Solanum lycopersicum]
Solyc01g005810.2.1	1395	60.21	66.62	0.145952	0.28641	*	NA	NA	NA	K14831//protein MAK16	gi|565375239|ref|XP_006354140.1|//PREDICTED: protein MAK16 homolog [Solanum tuberosum];gi|723655962|ref|XP_010316249.1|//PREDICTED: protein MAK16 homolog B [Solanum lycopersicum]
Solyc01g005820.2.1	958	244.37	278.15	0.186796	0.356699	*	NA	NA	NA	K12900//FUS-interacting serine-arginine-rich protein 1	gi|460365548|ref|XP_004228663.1|//PREDICTED: serine/arginine-rich SC35-like splicing factor SCL33 [Solanum lycopersicum]
Solyc01g005830.2.1	1989	36.855	37.91	0.0407181	0.118978	*	NA	GO:0008422//beta-glucosidase activity;GO:0043167//ion binding	GO:0044238//primary metabolic process	K15429//tRNA (guanine37-N1)-methyltransferase [EC:2.1.1.228];K19619//tyrosyl-DNA phosphodiesterase 2 [EC:3.1.4.-];K13098//RNA-binding protein FUS	gi|460365524|ref|XP_004228651.1|//PREDICTED: glucan endo-1,3-beta-glucosidase 4-like [Solanum lycopersicum];gi|723655954|ref|XP_010316236.1|//PREDICTED: glucan endo-1,3-beta-glucosidase 4 [Solanum lycopersicum]
Solyc01g005840.2.1	546	28.67	29.585	0.045324	0.125499	*	NA	GO:0019787//small conjugating protein ligase activity	GO:0032446//protein modification by small protein conjugation	K06689//ubiquitin-conjugating enzyme E2 D/E [EC:2.3.2.23]	gi|460365631|ref|XP_004228704.1|//PREDICTED: constitutive photomorphogenesis protein 10 [Solanum lycopersicum]
Solyc01g005850.1.1	891	0.175	0.875	2.32193	0.230835	*	NA	NA	NA	NA	gi|723655947|ref|XP_010316229.1|//PREDICTED: extensin-3-like [Solanum lycopersicum]
Solyc01g005870.1.1	2391	0.125	0.955	2.93357	0.254386	*	NA	NA	NA	K10406//kinesin family member C2/C3;K13420//LRR receptor-like serine/threonine-protein kinase FLS2 [EC:2.7.11.1]	gi|460365469|ref|XP_004228624.1|//PREDICTED: receptor-like protein 12 [Solanum lycopersicum]
Solyc01g005880.1.1	1044	0.01	0.145	3.85798	0.109734	*	NA	NA	NA	NA	gi|565375421|ref|XP_006354228.1|//PREDICTED: extensin-2-like [Solanum tuberosum]
Solyc01g005890.1.1	789	0.01	0.58	5.85798	0.242654	*	NA	NA	NA	NA	gi|565375245|ref|XP_006354143.1|//PREDICTED: extensin-2-like [Solanum tuberosum]
Solyc01g005900.2.1	825	0.395	1.105	1.48412	0.227017	*	NA	NA	NA	K15400//omega-hydroxypalmitate O-feruloyl transferase [EC:2.3.1.188]	gi|460366097|ref|XP_004228929.1|//PREDICTED: taxadien-5-alpha-ol O-acetyltransferase-like [Solanum lycopersicum]
Solyc01g005910.2.1	801	17.69	18.355	0.0532391	0.118313	*	NA	NA	NA	K09775//uncharacterized protein	gi|460365576|ref|XP_004228677.1|//PREDICTED: uncharacterized protein LOC101262945 isoform X1 [Solanum lycopersicum]
Solyc01g005920.2.1	1428	3.05	2.865	-0.0902741	0.10139	*	GO:0031224//intrinsic component of membrane	GO:0005275//amine transmembrane transporter activity	GO:0006865//amino acid transport	K03294//basic amino acid/polyamine antiporter, APA family;K13863//solute carrier family 7 (cationic amino acid transporter), member 1;K11584//serine/threonine-protein phosphatase 2A regulatory subunit B'	gi|460365617|ref|XP_004228697.1|//PREDICTED: probable polyamine transporter At3g13620 [Solanum lycopersicum]
Solyc01g005930.2.1	1218	3.41	2.91	-0.228753	0.154863	*	NA	NA	NA	NA	gi|460365584|ref|XP_004228681.1|//PREDICTED: uncharacterized protein LOC101264048 isoform X2 [Solanum lycopersicum]
Solyc01g005940.2.1	1155	0.01	0.13	3.70044	0.104221	*	NA	GO:0016740//transferase activity	GO:0008152//metabolic process	K02291//phytoene synthase [EC:2.5.1.32]	gi|565375423|ref|XP_006354229.1|//PREDICTED: phytoene synthase, chloroplastic-like [Solanum tuberosum]
Solyc01g005950.2.1	1578	52.105	40.54	-0.362076	0.491635	*	GO:0044424//intracellular part	GO:0043169//cation binding;GO:0004721//phosphoprotein phosphatase activity;GO:0016791//phosphatase activity	NA	K04382//serine/threonine-protein phosphatase 2A catalytic subunit [EC:3.1.3.16]	gi|460365504|ref|XP_004228641.1|//PREDICTED: serine/threonine-protein phosphatase PP2A catalytic subunit [Solanum lycopersicum]
Solyc01g005960.2.1	2624	49.34	49.535	0.00569054	0.0790614	*	NA	GO:0005524//ATP binding;GO:0017111//nucleoside-triphosphatase activity;GO:0005488//binding;GO:0008026//ATP-dependent helicase activity;GO:0003676//nucleic acid binding	NA	K11594//ATP-dependent RNA helicase DDX3X [EC:3.6.4.13]	gi|460365441|ref|XP_004228610.1|//PREDICTED: DEAD-box ATP-dependent RNA helicase 37 [Solanum lycopersicum]
Solyc01g005970.2.1	1314	10.525	15.865	0.592027	0.507893	*	NA	NA	NA	K10442//kelch-like protein 1/4/5;K10443//kelch-like protein 2/3	gi|460365522|ref|XP_004228650.1|//PREDICTED: F-box/kelch-repeat protein At1g55270 [Solanum lycopersicum]
Solyc01g005980.2.1	759	4.96	4.58	-0.114993	0.127794	*	NA	NA	NA	NA	gi|460365647|ref|XP_004228712.1|//PREDICTED: uncharacterized protein LOC101247847 [Solanum lycopersicum]
Solyc01g005990.2.1	582	46.675	66.63	0.513522	0.601862	*	NA	GO:0005488//binding	GO:0010876//lipid localization;GO:0051234//establishment of localization	NA	gi|460365667|ref|XP_004228722.1|//PREDICTED: protein YLS3 [Solanum lycopersicum]
Solyc01g006000.2.1	2497	15.39	11.74	-0.390561	0.394964	*	GO:0044425//membrane part	NA	NA	K07542//phosphatidylinositol glycan, class V [EC:2.4.1.-]	gi|460365512|ref|XP_004228645.1|//PREDICTED: GPI mannosyltransferase 2 [Solanum lycopersicum]
Solyc01g006010.2.1	3075	11.54	12.94	0.165194	0.21936	*	NA	NA	NA	K13095//splicing factor 1	gi|460365423|ref|XP_004228602.1|//PREDICTED: putative uncharacterized protein FLJ22184 [Solanum lycopersicum]
Solyc01g006020.2.1	750	26.08	51.535	0.982609	0.754579	*	NA	NA	NA	NA	gi|460365586|ref|XP_004228682.1|//PREDICTED: uncharacterized protein LOC101264357 [Solanum lycopersicum]
Solyc01g006030.2.1	1020	4.98	4.86	-0.0351894	0.080284	*	NA	GO:0046872//metal ion binding	NA	K10696//E3 ubiquitin-protein ligase BRE1 [EC:2.3.2.27]	gi|460365411|ref|XP_004228596.1|//PREDICTED: E3 ubiquitin-protein ligase BRE1-like 2 [Solanum lycopersicum]
Solyc01g006040.2.1	3126	9.07	10.595	0.224209	0.242611	*	NA	NA	NA	K10696//E3 ubiquitin-protein ligase BRE1 [EC:2.3.2.27]	gi|460365411|ref|XP_004228596.1|//PREDICTED: E3 ubiquitin-protein ligase BRE1-like 2 [Solanum lycopersicum]
Solyc01g006050.2.1	951	0.01	0.16	4	0.113659	*	NA	NA	NA	K03695//ATP-dependent Clp protease ATP-binding subunit ClpB	gi|460365649|ref|XP_004228713.1|//PREDICTED: transmembrane protein 45A-like [Solanum lycopersicum]
Solyc01g006060.2.1	579	25.625	9.11	-1.49203	0.777037	*	NA	NA	NA	K02889//large subunit ribosomal protein L21e;K01870//isoleucyl-tRNA synthetase [EC:6.1.1.5];K19027//zinc finger FYVE domain-containing protein 26	gi|460365681|ref|XP_004228729.1|//PREDICTED: dirigent protein 19 [Solanum lycopersicum]
Solyc01g006070.2.1	927	3.67	1.15	-1.67415	0.456952	*	NA	NA	NA	K03695//ATP-dependent Clp protease ATP-binding subunit ClpB	gi|460365651|ref|XP_004228714.1|//PREDICTED: uncharacterized protein LOC101248412 [Solanum lycopersicum]
Solyc01g006090.2.1	1051	14.3	21.45	0.584963	0.545815	*	NA	NA	NA	K14823//rRNA-processing protein EBP2	gi|460365590|ref|XP_004228684.1|//PREDICTED: probable rRNA-processing protein EBP2 homolog isoform 1 [Solanum lycopersicum];gi|460365592|ref|XP_004228685.1|//PREDICTED: probable rRNA-processing protein EBP2 homolog [Solanum lycopersicum]
Solyc01g006100.2.1	2975	13.145	17.395	0.404159	0.419394	*	GO:0043229//intracellular organelle;GO:0005634//nucleus	GO:0003677//DNA binding;GO:0008168//methyltransferase activity;GO:0005488//binding	GO:0009987//cellular process;GO:0006306//DNA methylation	K00558//DNA (cytosine-5)-methyltransferase 1 [EC:2.1.1.37]	gi|565375293|ref|XP_006354167.1|//PREDICTED: DNA (cytosine-5)-methyltransferase 1-like [Solanum tuberosum];gi|723655890|ref|XP_004228597.2|//PREDICTED: DNA (cytosine-5)-methyltransferase 1 isoform X1 [Solanum lycopersicum]
Solyc01g006110.2.1	1218	55.71	60.55	0.120191	0.246064	*	NA	NA	NA	K14402//cleavage and polyadenylation specificity factor subunit 2;K17606//immunoglobulin-binding protein 1	gi|723655887|ref|XP_010316147.1|//PREDICTED: PP2A regulatory subunit TAP46 [Solanum lycopersicum]
Solyc01g006120.2.1	2049	138.39	128.285	-0.109387	0.243447	*	NA	GO:0032559//adenyl ribonucleotide binding;GO:0004672//protein kinase activity	GO:0006464//cellular protein modification process	K02218//casein kinase 1 [EC:2.7.11.1];K08959//casein kinase 1, delta [EC:2.7.11.1]	gi|460365415|ref|XP_004228598.1|//PREDICTED: casein kinase I isoform gamma-3 [Solanum lycopersicum]
Solyc01g006130.2.1	1040	36.34	41.56	0.193637	0.31912	*	NA	GO:0005515//protein binding	GO:0044267//cellular protein metabolic process	K12603//CCR4-NOT transcription complex subunit 6 [EC:3.1.13.4]	gi|460365607|ref|XP_004228692.1|//PREDICTED: uncharacterized protein LOC101267437 [Solanum lycopersicum]
Solyc01g006140.2.1	1719	1.17	0.42	-1.47805	0.234203	*	NA	NA	NA	K10727//chromatin licensing and DNA replication factor 1	gi|723655880|ref|XP_010316139.1|//PREDICTED: CDT1-like protein a, chloroplastic [Solanum lycopersicum]
Solyc01g006150.2.1	1218	9.125	10.205	0.16138	0.19701	*	GO:0044464//cell part	GO:0015075//ion transmembrane transporter activity	GO:0006811//ion transport	K14709//solute carrier family 39 (zinc transporter), member 1/2/3	gi|460365510|ref|XP_004228644.1|//PREDICTED: metal tolerance protein 4-like [Solanum lycopersicum]
Solyc01g006160.2.1	1008	255.3	284.555	0.156514	0.318412	*	GO:0005840//ribosome	GO:0003735//structural constituent of ribosome	GO:0006414//translational elongation	K02942//large subunit ribosomal protein LP1	gi|460365661|ref|XP_004228719.1|//PREDICTED: uncharacterized protein LOC101249479 isoform 2 [Solanum lycopersicum]
Solyc01g006170.2.1	1220	28.645	40.495	0.49946	0.56735	*	NA	NA	NA	K14823//rRNA-processing protein EBP2	gi|460365588|ref|XP_004228683.1|//PREDICTED: probable rRNA-processing protein EBP2 homolog [Solanum lycopersicum]
Solyc01g006180.2.1	1803	11.405	14.96	0.391444	0.391253	*	NA	NA	NA	K13427//nitric-oxide synthase, plant [EC:1.14.13.39]	gi|460365526|ref|XP_004228652.1|//PREDICTED: putative nitric oxide synthase [Solanum lycopersicum]
Solyc01g006190.2.1	1866	46.635	41.62	-0.164136	0.289734	*	GO:0043231//intracellular membrane-bounded organelle;GO:0005634//nucleus	GO:0019787//small conjugating protein ligase activity;GO:0046914//transition metal ion binding;GO:0008270//zinc ion binding;GO:0004842//ubiquitin-protein transferase activity	GO:0006511//ubiquitin-dependent protein catabolic process;GO:0007275//multicellular organismal development;GO:0032446//protein modification by small protein conjugation;GO:0016567//protein ubiquitination;GO:0032501//multicellular organismal process;GO:0019941//modification-dependent protein catabolic process	K04506//E3 ubiquitin-protein ligase SIAH1 [EC:2.3.2.27]	gi|460365580|ref|XP_004228679.1|//PREDICTED: E3 ubiquitin-protein ligase SINAT2-like [Solanum lycopersicum]
Solyc01g006210.2.1	939	2.275	2.59	0.187086	0.128566	*	NA	NA	NA	NA	gi|460365536|ref|XP_004228657.1|//PREDICTED: non-structural maintenance of chromosomes element 1 homolog [Solanum lycopersicum]
Solyc01g006220.2.1	1549	10.805	11.43	0.0811263	0.136867	*	NA	NA	NA	K11423//histone-lysine N-methyltransferase SETD2 [EC:2.1.1.43]	gi|460365484|ref|XP_004228631.1|//PREDICTED: histone-lysine N-methyltransferase ASHH3-like [Solanum lycopersicum]
Solyc01g006230.2.1	1176	31.955	31.985	0.0013538	0.0683797	*	NA	GO:0008233//peptidase activity	GO:0006810//transport	K08342//cysteine protease ATG4 [EC:3.4.22.-]	gi|460365481|ref|XP_004228630.1|//PREDICTED: cysteine protease ATG4 isoform X2 [Solanum lycopersicum]
Solyc01g006240.2.1	522	10.505	7.59	-0.468904	0.383038	*	NA	NA	NA	NA	gi|460365679|ref|XP_004228728.1|//PREDICTED: inactive protein RESTRICTED TEV MOVEMENT 1-like [Solanum lycopersicum]
Solyc01g006250.1.1	450	2.295	3.185	0.472799	0.22114	*	NA	NA	NA	NA	gi|460365690|ref|XP_004228733.1|//PREDICTED: F-box/LRR-repeat protein 13-like [Solanum lycopersicum]
Solyc01g006260.2.1	976	7.51	8.74	0.21882	0.222963	*	NA	GO:0016628//oxidoreductase activity, acting on the CH-CH group of donors, NAD or NADP as acceptor;GO:0004518//nuclease activity	GO:0006399//tRNA metabolic process	K03537//ribonuclease P/MRP protein subunit POP5 [EC:3.1.26.5]	gi|460365663|ref|XP_004228720.1|//PREDICTED: probable ribonuclease P/MRP protein subunit POP5 [Solanum lycopersicum]
Solyc01g006280.2.1	1905	108.065	97.665	-0.145986	0.295976	*	GO:0016020//membrane;GO:0005576//extracellular region;GO:0009536//plastid	GO:0016879//ligase activity, forming carbon-nitrogen bonds;GO:0032559//adenyl ribonucleotide binding;GO:0046914//transition metal ion binding	GO:0006760//folic acid-containing compound metabolic process;GO:0010038//response to metal ion	K01938//formate--tetrahydrofolate ligase [EC:6.3.4.3]	gi|460365419|ref|XP_004228600.1|//PREDICTED: formate--tetrahydrofolate ligase [Solanum lycopersicum]
Solyc01g006290.2.1	984	109.975	58.305	-0.915484	0.769894	*	NA	GO:0016209//antioxidant activity;GO:0005506//iron ion binding;GO:0003824//catalytic activity	GO:0042743//hydrogen peroxide metabolic process;GO:0006950//response to stress	K00430//peroxidase [EC:1.11.1.7]	gi|460365564|ref|XP_004228671.1|//PREDICTED: lignin-forming anionic peroxidase-like [Solanum lycopersicum]
Solyc01g006300.2.1	978	36.15	5.34	-2.75908	0.860602	Down	NA	GO:0016209//antioxidant activity;GO:0005506//iron ion binding;GO:0003824//catalytic activity	GO:0042743//hydrogen peroxide metabolic process;GO:0006950//response to stress	K00430//peroxidase [EC:1.11.1.7]	gi|350539341|ref|NP_001234132.1|//peroxidase precursor [Solanum lycopersicum]
Solyc01g006320.2.1	597	7.53	14.21	0.916185	0.605186	*	NA	NA	NA	NA	gi|460365671|ref|XP_004228724.1|//PREDICTED: protein NDR1-like [Solanum lycopersicum]
Solyc01g006330.2.1	1197	5.075	7.55	0.573069	0.377719	*	GO:0009536//plastid	NA	NA	NA	gi|723655820|ref|XP_010316007.1|//PREDICTED: probable plastid-lipid-associated protein 12, chloroplastic [Solanum lycopersicum]
Solyc01g006340.2.1	2025	5.885	6.745	0.196776	0.189052	*	NA	GO:0005524//ATP binding;GO:0032559//adenyl ribonucleotide binding;GO:0042623//ATPase activity, coupled;GO:0008026//ATP-dependent helicase activity;GO:0003676//nucleic acid binding	NA	K19466//ATP-dependent RNA helicase DDX59 [EC:3.6.4.13]	gi|460365488|ref|XP_004228633.1|//PREDICTED: DEAD-box ATP-dependent RNA helicase 41 isoform X2 [Solanum lycopersicum]
Solyc01g006350.2.1	5405	55.34	53.595	-0.0462242	0.137274	*	GO:0043234//protein complex;GO:0044464//cell part	GO:0035251//UDP-glucosyltransferase activity	GO:0006074//(1->3)-beta-D-glucan metabolic process	K11000//callose synthase [EC:2.4.1.-]	gi|565375352|ref|XP_006354195.1|//PREDICTED: callose synthase 9-like [Solanum tuberosum];gi|723655809|ref|XP_010315995.1|//PREDICTED: callose synthase 9 [Solanum lycopersicum]
Solyc01g006370.2.1	6296	94.555	87.395	-0.113603	0.239865	*	GO:0043234//protein complex;GO:0044464//cell part	GO:0035251//UDP-glucosyltransferase activity	GO:0006074//(1->3)-beta-D-glucan metabolic process	K11000//callose synthase [EC:2.4.1.-]	gi|460365405|ref|XP_004228593.1|//PREDICTED: callose synthase 3-like [Solanum lycopersicum]
Solyc01g006380.2.1	1347	0.65	0.765	0.23502	0.0990305	*	NA	NA	NA	NA	gi|460365596|ref|XP_004228687.1|//PREDICTED: putative E3 ubiquitin-protein ligase LIN-2 [Solanum lycopersicum]
Solyc01g006390.2.1	561	6.045	13.745	1.18509	0.658766	*	NA	NA	NA	NA	gi|350538675|ref|NP_001234866.1|//extensin-like protein precursor [Solanum lycopersicum]
Solyc01g006400.2.1	756	365.345	928.825	1.34615	0.852259	Up	NA	NA	NA	NA	gi|525344815|ref|NP_001265976.1|//Hop-interacting protein THI101 precursor [Solanum lycopersicum]
Solyc01g006430.2.1	1581	206.665	219.865	0.0893239	0.216872	*	NA	GO:0016705//oxidoreductase activity, acting on paired donors, with incorporation or reduction of molecular oxygen;GO:0016717//oxidoreductase activity, acting on paired donors, with oxidation of a pair of donors resulting in the reduction of molecular oxygen to two molecules of water	GO:0044238//primary metabolic process;GO:0055114//oxidation-reduction process;GO:0006629//lipid metabolic process	K10256//omega-6 fatty acid desaturase (delta-12 desaturase) [EC:1.14.19.-]	gi|460365552|ref|XP_004228665.1|//PREDICTED: omega-6 fatty acid desaturase, endoplasmic reticulum isozyme 2-like [Solanum lycopersicum]
Solyc01g006440.1.1	1797	0.64	0.705	0.139551	0.086161	*	NA	NA	NA	K14638//solute carrier family 15 (peptide/histidine transporter), member 3/4	gi|723655791|ref|XP_004228926.2|//PREDICTED: protein NRT1/ PTR FAMILY 7.1 [Solanum lycopersicum]
Solyc01g006450.2.1	1405	50.705	69.96	0.464402	0.573249	*	NA	GO:0003824//catalytic activity	GO:0008152//metabolic process	K00208//enoyl-[acyl-carrier protein] reductase I [EC:1.3.1.9 1.3.1.10]	gi|460365473|ref|XP_004228626.1|//PREDICTED: enoyl-[acyl-carrier-protein] reductase [NADH], chloroplastic-like [Solanum lycopersicum];gi|723655785|ref|XP_010315949.1|//PREDICTED: enoyl-[acyl-carrier-protein] reductase [NADH], chloroplastic-like [Solanum lycopersicum]
Solyc01g006480.2.1	711	18.835	21.46	0.188234	0.276329	*	NA	NA	NA	K07018//uncharacterized protein	gi|460365621|ref|XP_004228699.1|//PREDICTED: uncharacterized protein LOC101244219 [Solanum lycopersicum]
Solyc01g006490.2.1	1725	8.785	11.58	0.398521	0.361975	*	NA	NA	NA	NA	gi|723655780|ref|XP_010315938.1|//PREDICTED: selenoprotein O [Solanum lycopersicum]
Solyc01g006500.2.1	1847	13.005	11.685	-0.154409	0.207949	*	NA	NA	NA	K17964//leucine-rich PPR motif-containing protein, mitochondrial	gi|460365528|ref|XP_004228653.1|//PREDICTED: pentatricopeptide repeat-containing protein At5g48730, chloroplastic [Solanum lycopersicum]
Solyc01g006510.2.1	1068	84.05	71.3	-0.237346	0.396186	*	NA	GO:0016616//oxidoreductase activity, acting on the CH-OH group of donors, NAD or NADP as acceptor;GO:0046914//transition metal ion binding	GO:0008152//metabolic process	K00008//L-iditol 2-dehydrogenase [EC:1.1.1.14]	gi|350538545|ref|NP_001234092.1|//sorbitol related enzyme [Solanum lycopersicum]
Solyc01g006520.2.1	2436	3.955	2.83	-0.482876	0.24793	*	NA	NA	NA	K04733//interleukin-1 receptor-associated kinase 4 [EC:2.7.11.1];K00276//primary-amine oxidase [EC:1.4.3.21]	gi|460366084|ref|XP_004228923.1|//PREDICTED: G-type lectin S-receptor-like serine/threonine-protein kinase RLK1 [Solanum lycopersicum]
Solyc01g006540.2.1	2691	45.035	46.855	0.0571563	0.149693	*	NA	GO:0016702//oxidoreductase activity, acting on single donors with incorporation of molecular oxygen, incorporation of two atoms of oxygen;GO:0046914//transition metal ion binding	GO:0006633//fatty acid biosynthetic process	K00454//lipoxygenase [EC:1.13.11.12]	gi|350538039|ref|NP_001233812.1|//lipoxygenase [Solanum lycopersicum]
Solyc01g006550.2.1	2544	0.275	0.01	-4.78136	0.152074	*	NA	GO:0004871//signal transducer activity	NA	K19613//leucine-rich repeat protein SHOC2;K10406//kinesin family member C2/C3	gi|460365467|ref|XP_004228623.1|//PREDICTED: receptor-like protein 12 isoform X2 [Solanum lycopersicum]
Solyc01g006560.2.1	2709	3.705	10.625	1.51992	0.66282	*	NA	GO:0016702//oxidoreductase activity, acting on single donors with incorporation of molecular oxygen, incorporation of two atoms of oxygen;GO:0046914//transition metal ion binding	GO:0006633//fatty acid biosynthetic process	K00454//lipoxygenase [EC:1.13.11.12]	gi|350536681|ref|NP_001234259.1|//lipoxygenase [Solanum lycopersicum]
Solyc01g006580.2.1	948	3.325	2.74	-0.279178	0.168418	*	NA	NA	NA	K05278//flavonol synthase [EC:1.14.11.23];K05933//aminocyclopropanecarboxylate oxidase [EC:1.14.17.4];K01951//GMP synthase (glutamine-hydrolysing) [EC:6.3.5.2]	gi|460365641|ref|XP_004228709.1|//PREDICTED: probable inactive 2-oxoglutarate-dependent dioxygenase AOP2 [Solanum lycopersicum]
Solyc01g006590.1.1	1617	0.01	0.01	0	0.0655485	*	NA	NA	NA	K04733//interleukin-1 receptor-associated kinase 4 [EC:2.7.11.1];K00276//primary-amine oxidase [EC:1.4.3.21]	gi|460366078|ref|XP_004228920.1|//PREDICTED: G-type lectin S-receptor-like serine/threonine-protein kinase RLK1 [Solanum lycopersicum]
Solyc01g006600.1.1	4296	0.01	0.01	0	0.0655485	*	NA	GO:0003824//catalytic activity;GO:0005488//binding	GO:0008152//metabolic process	K00665//fatty acid synthase, animal type [EC:2.3.1.85]	gi|723655760|ref|XP_010315906.1|//PREDICTED: LOW QUALITY PROTEIN: uncharacterized protein LOC104645663 [Solanum lycopersicum]
Solyc01g006620.2.1	2307	0.065	0.065	0	0.0655485	*	NA	NA	NA	NA	gi|460365465|ref|XP_004228622.1|//PREDICTED: multiple C2 and transmembrane domain-containing protein 1-like [Solanum lycopersicum]
Solyc01g006630.2.1	1080	31.005	31.65	0.0297046	0.10347	*	NA	GO:0003824//catalytic activity	GO:0008152//metabolic process	NA	gi|460365475|ref|XP_004228627.1|//PREDICTED: uncharacterized oxidoreductase C26H5.09c [Solanum lycopersicum]
Solyc01g006650.1.1	1983	0.92	1.285	0.482063	0.14654	*	NA	NA	NA	K14514//ethylene-insensitive protein 3	gi|723655744|ref|XP_010315880.1|//PREDICTED: ETHYLENE INSENSITIVE 3-like 3 protein [Solanum lycopersicum]
Solyc01g006660.1.1	2028	0.285	0.5	0.810966	0.120651	*	NA	NA	NA	K13199//plasminogen activator inhibitor 1 RNA-binding protein;K11267//sister chromatid cohesion protein PDS5;K18443//golgi-specific brefeldin A-resistance guanine nucleotide exchange factor 1	gi|723655747|ref|XP_004228919.2|//PREDICTED: CO(2)-response secreted protease-like [Solanum lycopersicum]
Solyc01g006670.2.1	1461	0.57	1.095	0.941897	0.184763	*	NA	GO:0016758//transferase activity, transferring hexosyl groups	NA	K13496//UDP-glucosyl transferase 73C [EC:2.4.1.-]	gi|460365546|ref|XP_004228662.1|//PREDICTED: UDP-glycosyltransferase 92A1-like [Solanum lycopersicum]
Solyc01g006680.2.1	1584	8.2	13.585	0.728319	0.538737	*	NA	NA	NA	K10277//lysine-specific demethylase 8 [EC:1.14.11.27]	gi|565363387|ref|XP_006348418.1|//PREDICTED: lysine-specific demethylase 8-like [Solanum tuberosum];gi|723655741|ref|XP_010315877.1|//PREDICTED: putative lysine-specific demethylase JMJD5 [Solanum lycopersicum]
Solyc01g006690.2.1	1827	11.93	13.225	0.148674	0.206941	*	NA	NA	NA	NA	gi|460365498|ref|XP_004228638.1|//PREDICTED: uncharacterized protein LOC101252211 [Solanum lycopersicum]
Solyc01g006700.2.1	1908	21.895	28.58	0.384404	0.461756	*	NA	NA	NA	K01590//histidine decarboxylase [EC:4.1.1.22]	gi|460365421|ref|XP_004228601.1|//PREDICTED: protein downstream neighbor of son homolog [Solanum lycopersicum]
Solyc01g006710.2.1	3495	12.695	12.42	-0.0315952	0.0909227	*	GO:0044464//cell part	GO:0003723//RNA binding;GO:0032559//adenyl ribonucleotide binding;GO:0042623//ATPase activity, coupled	NA	K14442//ATP-dependent RNA helicase DHX36 [EC:3.6.4.13]	gi|723655731|ref|XP_010315865.1|//PREDICTED: ATP-dependent RNA helicase DHX36 [Solanum lycopersicum]
Solyc01g006720.2.1	2591	64.3	47.245	-0.444657	0.558234	*	GO:0044464//cell part;GO:0005886//plasma membrane	GO:0005524//ATP binding;GO:0032559//adenyl ribonucleotide binding;GO:0017111//nucleoside-triphosphatase activity;GO:0015098//molybdate ion transmembrane transporter activity;GO:0016887//ATPase activity	GO:0006200//ATP catabolic process;GO:0009207//purine ribonucleoside triphosphate catabolic process	K05681//ATP-binding cassette, subfamily G (WHITE), member 2	gi|460365427|ref|XP_004228604.1|//PREDICTED: ABC transporter G family member 22-like [Solanum lycopersicum]
Solyc01g006730.2.1	1749	0.165	0.01	-4.04439	0.116361	*	NA	NA	NA	K13412//calcium-dependent protein kinase [EC:2.7.11.1]	gi|460365486|ref|XP_004228632.1|//PREDICTED: calcium-dependent protein kinase 20-like [Solanum lycopersicum]
Solyc01g006740.2.1	1576	4.915	4.15	-0.24408	0.185771	*	NA	GO:0046872//metal ion binding;GO:0016791//phosphatase activity	GO:0005985//sucrose metabolic process;GO:0006796//phosphate-containing compound metabolic process	K14514//ethylene-insensitive protein 3	gi|460365453|ref|XP_004228616.1|//PREDICTED: sucrose-phosphatase 1 [Solanum lycopersicum];gi|723655715|ref|XP_010315846.1|//PREDICTED: sucrose-phosphatase 1 isoform X1 [Solanum lycopersicum]
Solyc01g006790.2.1	480	1.855	3.615	0.962576	0.355862	*	NA	NA	NA	NA	gi|723655710|ref|XP_010315839.1|//PREDICTED: uncharacterized protein LOC101264148 [Solanum lycopersicum]
Solyc01g006800.2.1	1498	83.835	87.255	0.0576851	0.158187	*	GO:0044424//intracellular part	GO:0043169//cation binding;GO:0008238//exopeptidase activity;GO:0008237//metallopeptidase activity	GO:0051604//protein maturation	K01265//methionyl aminopeptidase [EC:3.4.11.18]	gi|460365447|ref|XP_004228613.1|//PREDICTED: methionine aminopeptidase 2B [Solanum lycopersicum]
Solyc01g006810.2.1	1541	24.47	24.71	0.0140809	0.0804127	*	NA	NA	NA	K19043//E3 ubiquitin-protein ligase RHF [EC:2.3.2.27]	gi|460365520|ref|XP_004228649.1|//PREDICTED: E3 ubiquitin-protein ligase RHF2A-like isoform X1 [Solanum lycopersicum]
Solyc01g006830.2.1	1576	92.63	89.16	-0.0550829	0.158337	*	NA	NA	NA	K17046//protein DEK;K11294//nucleolin	gi|460365479|ref|XP_004228629.1|//PREDICTED: uncharacterized protein LOC101249396 [Solanum lycopersicum]
Solyc01g006840.2.1	1797	0.01	0.085	3.08746	0.0922526	*	NA	NA	NA	K13412//calcium-dependent protein kinase [EC:2.7.11.1]	gi|460366070|ref|XP_004228916.1|//PREDICTED: calcium-dependent protein kinase 26-like [Solanum lycopersicum]
Solyc01g006850.1.1	3294	0.425	0.84	0.982926	0.164665	*	NA	NA	NA	K17964//leucine-rich PPR motif-containing protein, mitochondrial	gi|723656524|ref|XP_004228915.2|//PREDICTED: putative pentatricopeptide repeat-containing protein At5g06400, mitochondrial [Solanum lycopersicum]
Solyc01g006860.2.1	1124	12.37	15.5	0.325423	0.355133	*	NA	NA	NA	K04082//molecular chaperone HscB	gi|460365568|ref|XP_004228673.1|//PREDICTED: iron-sulfur cluster co-chaperone protein HscB, mitochondrial [Solanum lycopersicum]
Solyc01g006870.2.1	2101	18.98	18.685	-0.0225994	0.0874051	*	NA	NA	NA	NA	gi|460365439|ref|XP_004228609.1|//PREDICTED: uncharacterized protein LOC101243920 isoform X1 [Solanum lycopersicum]
Solyc01g006880.2.1	6654	12.25	8.605	-0.509535	0.427609	*	NA	NA	NA	K11422//histone-lysine N-methyltransferase SETD1 [EC:2.1.1.43]	gi|723655656|ref|XP_010315766.1|//PREDICTED: uncharacterized protein LOC101263241 [Solanum lycopersicum];gi|460366066|ref|XP_004228914.1|//PREDICTED: uncharacterized protein LOC101263241 [Solanum lycopersicum]
Solyc01g006890.2.1	2298	11.615	20.87	0.845441	0.639762	*	NA	NA	NA	NA	gi|460365429|ref|XP_004228605.1|//PREDICTED: uncharacterized protein LOC101267436 isoform X2 [Solanum lycopersicum]
Solyc01g006900.2.1	480	616.41	617.575	0.00272409	0.0723264	*	NA	NA	NA	NA	gi|723655646|ref|XP_004228716.2|//PREDICTED: putative phosphatidylglycerol/phosphatidylinositol transfer protein DDB_G0282179 [Solanum lycopersicum]
Solyc01g006910.2.1	549	0.305	0.325	0.0916305	0.0733345	*	NA	NA	NA	K19041//E3 ubiquitin-protein ligase RNF38/44 [EC:2.3.2.27];K19039//E3 ubiquitin-protein ligase ATL7/58/59 [EC:2.3.2.27]	gi|460366064|ref|XP_004228913.1|//PREDICTED: RING-H2 finger protein ATL70-like [Solanum lycopersicum]
Solyc01g006920.2.1	2547	0.87	1.66	0.932096	0.230771	*	NA	NA	NA	K01176//alpha-amylase [EC:3.2.1.1];K17710//pentatricopeptide repeat domain-containing protein 1	gi|460366062|ref|XP_004228912.1|//PREDICTED: pentatricopeptide repeat-containing protein At4g39530 [Solanum lycopersicum]
Solyc01g006930.2.1	1593	7.48	8.705	0.218806	0.222084	*	NA	NA	NA	K08064//nuclear transcription factor Y, alpha	gi|460365538|ref|XP_004228658.1|//PREDICTED: nuclear transcription factor Y subunit A-10 [Solanum lycopersicum]
Solyc01g006940.2.1	987	50.06	62.48	0.319736	0.465574	*	NA	NA	NA	K11294//nucleolin	gi|460365566|ref|XP_004228672.1|//PREDICTED: 33 kDa ribonucleoprotein, chloroplastic [Solanum lycopersicum]
Solyc01g006950.2.1	903	1.04	2.52	1.27684	0.338167	*	GO:0044464//cell part	GO:0005515//protein binding	GO:0015031//protein transport	K08486//syntaxin 1B/2/3	gi|460365572|ref|XP_004228675.1|//PREDICTED: syntaxin-121-like [Solanum lycopersicum]
Solyc01g006960.2.1	4263	21.35	20.88	-0.0321144	0.0990948	*	NA	NA	NA	K11268//N-acetyltransferase [EC:2.3.1.-]	gi|460365407|ref|XP_004228594.1|//PREDICTED: trafficking protein particle complex subunit 8 [Solanum lycopersicum]
Solyc01g006970.2.1	3096	17.78	20.285	0.190158	0.273197	*	NA	GO:0032559//adenyl ribonucleotide binding;GO:0042623//ATPase activity, coupled	NA	K14442//ATP-dependent RNA helicase DHX36 [EC:3.6.4.13]	gi|723655624|ref|XP_004228595.2|//PREDICTED: ATP-dependent RNA helicase DHX36 isoform X1 [Solanum lycopersicum]
Solyc01g006980.2.1	1080	60.065	67.365	0.165475	0.312106	*	NA	NA	NA	K00645//[acyl-carrier-protein] S-malonyltransferase [EC:2.3.1.39]	gi|460365477|ref|XP_004228628.1|//PREDICTED: malonyl-CoA-acyl carrier protein transacylase, mitochondrial [Solanum lycopersicum]
Solyc01g006990.2.1	1644	17.265	18.16	0.0729139	0.142315	*	NA	NA	NA	K10293//F-box protein 7	gi|460365540|ref|XP_004228659.1|//PREDICTED: F-box protein SKIP22-like [Solanum lycopersicum]
Solyc01g007000.2.1	1230	0.375	0.01	-5.22882	0.183969	*	NA	NA	NA	K10260//F-box and WD-40 domain protein 7;K01876//aspartyl-tRNA synthetase [EC:6.1.1.12];K08332//vacuolar protein 8	gi|460365615|ref|XP_004228696.1|//PREDICTED: E3 ubiquitin-protein ligase PUB22-like [Solanum lycopersicum]
Solyc01g007010.2.1	1227	0.13	0.25	0.943416	0.100661	*	GO:0043234//protein complex	GO:0019787//small conjugating protein ligase activity	GO:0032446//protein modification by small protein conjugation	K10260//F-box and WD-40 domain protein 7;K01876//aspartyl-tRNA synthetase [EC:6.1.1.12];K08332//vacuolar protein 8	gi|460365604|ref|XP_004228691.1|//PREDICTED: E3 ubiquitin-protein ligase PUB22-like [Solanum lycopersicum]
Solyc01g007020.2.1	1227	0.13	0.84	2.69188	0.23298	*	GO:0043234//protein complex	GO:0019787//small conjugating protein ligase activity	GO:0032446//protein modification by small protein conjugation	K10260//F-box and WD-40 domain protein 7;K01876//aspartyl-tRNA synthetase [EC:6.1.1.12];K08332//vacuolar protein 8	gi|460365602|ref|XP_004228690.1|//PREDICTED: E3 ubiquitin-protein ligase PUB23-like [Solanum lycopersicum]
Solyc01g007030.2.1	636	0.8	0.01	-6.32193	0.293874	*	GO:0043234//protein complex	GO:0019787//small conjugating protein ligase activity	GO:0032446//protein modification by small protein conjugation	NA	gi|723655610|ref|XP_010315681.1|//PREDICTED: LOW QUALITY PROTEIN: E3 ubiquitin-protein ligase PUB22-like [Solanum lycopersicum]
Solyc01g007040.2.1	540	0.985	0.01	-6.62205	0.332525	*	GO:0043234//protein complex	GO:0019787//small conjugating protein ligase activity	GO:0032446//protein modification by small protein conjugation	K10260//F-box and WD-40 domain protein 7;K01876//aspartyl-tRNA synthetase [EC:6.1.1.12];K08332//vacuolar protein 8	gi|723655610|ref|XP_010315681.1|//PREDICTED: LOW QUALITY PROTEIN: E3 ubiquitin-protein ligase PUB22-like [Solanum lycopersicum]
Solyc01g007050.1.1	1266	0.01	0.245	4.61471	0.144267	*	NA	NA	NA	K10260//F-box and WD-40 domain protein 7;K01876//aspartyl-tRNA synthetase [EC:6.1.1.12];K08332//vacuolar protein 8	gi|723655607|ref|XP_004228911.2|//PREDICTED: E3 ubiquitin-protein ligase PUB24-like [Solanum lycopersicum]
Solyc01g007060.2.1	1950	9.385	10.22	0.122967	0.168032	*	NA	NA	NA	NA	gi|723655595|ref|XP_010315651.1|//PREDICTED: BTB/POZ domain-containing protein At3g05675 [Solanum lycopersicum];gi|460366058|ref|XP_004228910.1|//PREDICTED: BTB/POZ domain-containing protein At3g05675-like [Solanum lycopersicum]
Solyc01g007070.2.1	2262	68.105	74.56	0.130641	0.26421	*	NA	NA	NA	K16670//homeobox protein Meis2;K15613//homeobox protein Meis1	gi|460365445|ref|XP_004228612.1|//PREDICTED: BEL1-like homeodomain protein 1 [Solanum lycopersicum]
Solyc01g007080.2.1	1428	2.8	6.38	1.18813	0.511325	*	NA	NA	NA	NA	gi|460366056|ref|XP_004228909.1|//PREDICTED: aluminum-activated malate transporter 8-like isoform X1 [Solanum lycopersicum]
Solyc01g007090.1.1	1869	0.085	0.76	3.16046	0.228218	*	NA	NA	NA	NA	gi|723656521|ref|XP_004228908.2|//PREDICTED: aluminum-activated malate transporter 8-like [Solanum lycopersicum]
Solyc01g007100.2.1	2331	27.41	25.37	-0.111579	0.207713	*	GO:0009527//plastid outer membrane;GO:0030659//cytoplasmic vesicle membrane	GO:0035250//UDP-galactosyltransferase activity	GO:0008152//metabolic process;GO:0044403//symbiosis, encompassing mutualism through parasitism	K09480//digalactosyldiacylglycerol synthase [EC:2.4.1.241]	gi|460365425|ref|XP_004228603.1|//PREDICTED: digalactosyldiacylglycerol synthase 1, chloroplastic-like [Solanum lycopersicum]
Solyc01g007110.2.1	777	67.695	77.405	0.193377	0.340912	*	NA	NA	NA	K04733//interleukin-1 receptor-associated kinase 4 [EC:2.7.11.1]	gi|460365574|ref|XP_004228676.1|//PREDICTED: uncharacterized protein LOC101262646 [Solanum lycopersicum]
Solyc01g007120.2.1	1860	24.69	23.2	-0.089802	0.179143	*	NA	GO:0004674//protein serine/threonine kinase activity;GO:0005524//ATP binding;GO:0016301//kinase activity	GO:0006468//protein phosphorylation	K07179//RIO kinase 2 [EC:2.7.11.1]	gi|460365471|ref|XP_004228625.1|//PREDICTED: serine/threonine-protein kinase rio2 [Solanum lycopersicum]
Solyc01g007130.2.1	2892	24.295	15.885	-0.612994	0.574107	*	GO:0016020//membrane	GO:0000166//nucleotide binding;GO:0004672//protein kinase activity	NA	K00924//null	gi|460365431|ref|XP_004228606.1|//PREDICTED: probable receptor protein kinase TMK1 [Solanum lycopersicum]
Solyc01g007140.2.1	2698	3.705	4.66	0.330856	0.217665	*	NA	NA	NA	K14827//pre-rRNA-processing protein IPI1	gi|460366052|ref|XP_004228907.1|//PREDICTED: uncharacterized protein LOC101261149 [Solanum lycopersicum];gi|723655567|ref|XP_010315603.1|//PREDICTED: testis-expressed sequence 10 protein isoform X1 [Solanum lycopersicum]
Solyc01g007150.2.1	3226	43.095	45.77	0.0868818	0.197246	*	GO:0030120//vesicle coat	NA	GO:0015031//protein transport	K17301//coatomer, subunit beta	gi|460365417|ref|XP_004228599.1|//PREDICTED: coatomer subunit beta-1-like [Solanum lycopersicum]
Solyc01g007160.2.1	1074	1.39	1.12	-0.311586	0.126378	*	NA	NA	NA	K11268//N-acetyltransferase [EC:2.3.1.-]	gi|460366050|ref|XP_004228906.1|//PREDICTED: protein CHROMOSOME TRANSMISSION FIDELITY 7-like [Solanum lycopersicum]
Solyc01g007170.2.1	2853	6.1	9.33	0.613068	0.427395	*	NA	NA	NA	NA	gi|697172549|ref|XP_009595209.1|//PREDICTED: uncharacterized protein LOC104091547 [Nicotiana tomentosiformis]
Solyc01g007180.2.1	815	4.235	5.175	0.289197	0.210287	*	NA	NA	NA	NA	gi|460365399|ref|XP_004228590.1|//PREDICTED: uncharacterized protein LOC101262944 [Solanum lycopersicum]
Solyc01g007190.2.1	735	2.4	2.155	-0.155347	0.117884	*	NA	NA	NA	NA	gi|460365397|ref|XP_004228589.1|//PREDICTED: uncharacterized protein LOC101262645 [Solanum lycopersicum]
Solyc01g007200.2.1	675	2.425	1.205	-1.00895	0.293531	*	NA	NA	NA	NA	gi|460365395|ref|XP_004228588.1|//PREDICTED: uncharacterized protein LOC101262337 isoform X1 [Solanum lycopersicum]
Solyc01g007220.2.1	636	20.975	19.22	-0.126062	0.215606	*	NA	NA	NA	NA	gi|460365393|ref|XP_004228587.1|//PREDICTED: protein YLS9-like [Solanum lycopersicum]
Solyc01g007230.2.1	690	9.585	19.21	1.00301	0.671378	*	NA	NA	NA	K08488//syntaxin 7	gi|723655547|ref|XP_010315565.1|//PREDICTED: protein YLS9-like [Solanum lycopersicum]
Solyc01g007250.2.1	882	15.73	23.87	0.60168	0.566685	*	GO:0032991//macromolecular complex	GO:0016876//ligase activity, forming aminoacyl-tRNA and related compounds;GO:0032559//adenyl ribonucleotide binding	GO:0010467//gene expression	K14561//U3 small nucleolar ribonucleoprotein protein IMP4	gi|460365389|ref|XP_004228585.1|//PREDICTED: U3 small nucleolar ribonucleoprotein protein IMP4-like [Solanum lycopersicum]
Solyc01g007260.2.1	2541	1.875	1.65	-0.184425	0.116962	*	NA	NA	NA	K03695//ATP-dependent Clp protease ATP-binding subunit ClpB	gi|460365387|ref|XP_004228584.1|//PREDICTED: uncharacterized protein LOC101261145 isoform X1 [Solanum lycopersicum]
Solyc01g007280.2.1	606	0.27	0.825	1.61143	0.198383	*	GO:0030529//ribonucleoprotein complex;GO:0009536//plastid	GO:0003723//RNA binding;GO:0005198//structural molecule activity	GO:0010467//gene expression	K02986//small subunit ribosomal protein S4	gi|91208990|ref|YP_538850.1|//ribosomal protein S4 [Solanum bulbocastanum]
Solyc01g007290.1.1	477	0.01	0.01	0	0.0655485	*	GO:0009534//chloroplast thylakoid	GO:0050136//NADH dehydrogenase (quinone) activity;GO:0048037//cofactor binding	GO:0006091//generation of precursor metabolites and energy;GO:0051234//establishment of localization	K05581//NAD(P)H-quinone oxidoreductase subunit J [EC:1.6.5.3]	gi|544163616|ref|YP_008563091.1|//NADH-plastoquinone oxidoreductase subunit J (chloroplast) [Solanum lycopersicum]
Solyc01g007300.1.1	678	0.25	0.25	0	0.0655485	*	GO:0009534//chloroplast thylakoid	GO:0050136//NADH dehydrogenase (quinone) activity;GO:0046914//transition metal ion binding;GO:0048037//cofactor binding;GO:0051536//iron-sulfur cluster binding	GO:0006091//generation of precursor metabolites and energy;GO:0051234//establishment of localization	K05582//NAD(P)H-quinone oxidoreductase subunit K [EC:1.6.5.3]	gi|218512132|sp|Q2MI96.3|NDHK_SOLLC//RecName: Full=NAD(P)H-quinone oxidoreductase subunit K, chloroplastic; AltName: Full=NAD(P)H dehydrogenase subunit K; AltName: Full=NADH-plastoquinone oxidoreductase subunit K (chloroplast) [Solanum lycopersicum]
Solyc01g007310.2.1	363	0.57	0.01	-5.83289	0.240294	*	GO:0031224//intrinsic component of membrane;GO:0009534//chloroplast thylakoid	GO:0050136//NADH dehydrogenase (quinone) activity;GO:0048037//cofactor binding	GO:0008152//metabolic process;GO:0051234//establishment of localization	K05574//NAD(P)H-quinone oxidoreductase subunit 3 [EC:1.6.5.3]	gi|28261722|ref|NP_783237.1|//NADH dehydrogenase subunit 3 [Atropa belladonna]
Solyc01g007320.2.1	1830	3.02	4.06	0.426931	0.236219	*	GO:0033178//proton-transporting two-sector ATPase complex, catalytic domain;GO:0009534//chloroplast thylakoid	GO:0015662//ATPase activity, coupled to transmembrane movement of ions, phosphorylative mechanism;GO:0032559//adenyl ribonucleotide binding;GO:0019829//cation-transporting ATPase activity;GO:0015078//hydrogen ion transmembrane transporter activity	GO:0015988//energy coupled proton transmembrane transport, against electrochemical gradient;GO:0015986//ATP synthesis coupled proton transport	K02112//F-type H+-transporting ATPase subunit beta [EC:3.6.3.14]	gi|297837989|ref|XP_002886876.1|//H+-transporting two-sector ATPase, alpha/beta subunit, central region [Arabidopsis lyrata subsp. lyrata]
Solyc01g007330.2.1	1434	1.925	3.93	1.02967	0.381773	*	GO:0009536//plastid	GO:0016831//carboxy-lyase activity;GO:0046872//metal ion binding;GO:0016491//oxidoreductase activity	GO:0015977//carbon fixation;GO:0043094//cellular metabolic compound salvage	K01601//ribulose-bisphosphate carboxylase large chain [EC:4.1.1.39]	gi|544163621|ref|YP_008563096.1|//ribulose-1,5-bisphosphate carboxylase/oxygenase large subunit (chloroplast) [Solanum lycopersicum]
Solyc01g007360.2.1	555	0.01	0.01	0	0.0655485	*	GO:0031224//intrinsic component of membrane;GO:0009534//chloroplast thylakoid	NA	GO:0044237//cellular metabolic process	K02634//apocytochrome f	gi|91208999|ref|YP_538859.1|//photosystem I assembly protein Ycf4 [Solanum bulbocastanum]
Solyc01g007370.2.1	690	0.695	0.95	0.450915	0.127	*	GO:0031224//intrinsic component of membrane;GO:0009528//plastid inner membrane	NA	GO:0006818//hydrogen transport	K02634//apocytochrome f;K17787//altered inheritance of mitochondria protein 5	gi|544163625|ref|YP_008563100.1|//chloroplast envelope membrane protein (chloroplast) [Solanum lycopersicum]
Solyc01g007380.1.1	963	0.465	0.33	-0.494765	0.102012	*	GO:0016021//integral component of membrane;GO:0009534//chloroplast thylakoid	GO:0005506//iron ion binding	GO:0006091//generation of precursor metabolites and energy;GO:0051234//establishment of localization	K02634//apocytochrome f	gi|91209001|ref|YP_538861.1|//cytochrome f [Solanum bulbocastanum]
Solyc01g007460.2.1	306	0.68	0.01	-6.08746	0.26762	*	GO:0030529//ribonucleoprotein complex;GO:0009536//plastid	GO:0003723//RNA binding;GO:0005198//structural molecule activity	GO:0010467//gene expression	K02963//small subunit ribosomal protein S18	gi|11465981|ref|NP_054523.1|//ribosomal protein S18 [Nicotiana tabacum]
Solyc01g007470.1.1	387	0.48	0.01	-5.58496	0.216593	*	GO:0030529//ribonucleoprotein complex;GO:0009536//plastid	GO:0003723//RNA binding;GO:0005198//structural molecule activity	GO:0010467//gene expression;GO:0022618//ribonucleoprotein complex assembly	K02887//large subunit ribosomal protein L20	gi|11465982|ref|NP_054524.1|//ribosomal protein L20 [Nicotiana tabacum]
Solyc01g007490.2.1	621	0.775	1.08	0.478763	0.136502	*	GO:0009536//plastid	GO:0004175//endopeptidase activity;GO:0032559//adenyl ribonucleotide binding	GO:0019538//protein metabolic process	K01358//ATP-dependent Clp protease, protease subunit [EC:3.4.21.92]	gi|544163637|ref|YP_008563113.1|//clp protease proteolytic subunit (chloroplast) [Solanum lycopersicum]
Solyc01g007500.2.1	1662	0.26	1.195	2.20043	0.272661	*	GO:0031224//intrinsic component of membrane;GO:0009521//photosystem;GO:0009534//chloroplast thylakoid	GO:0046906//tetrapyrrole binding	GO:0022900//electron transport chain;GO:0006464//cellular protein modification process;GO:0051234//establishment of localization	K02704//photosystem II CP47 chlorophyll apoprotein	gi|527209892|gb|EPS74501.1|//hypothetical protein M569_00218, partial [Genlisea aurea]
Solyc01g007530.2.1	642	0.25	0.735	1.55582	0.18399	*	GO:0031224//intrinsic component of membrane;GO:0009534//chloroplast thylakoid	GO:0009055//electron carrier activity;GO:0005506//iron ion binding;GO:0003824//catalytic activity	GO:0022900//electron transport chain;GO:0051234//establishment of localization	K02635//cytochrome b6	gi|28261747|ref|NP_783261.1|//cytochrome b6 [Atropa belladonna]
Solyc01g007560.2.1	801	0.385	0.205	-0.909235	0.114023	*	GO:0009536//plastid	GO:0005515//protein binding;GO:0034062//RNA polymerase activity;GO:0003676//nucleic acid binding	GO:0010467//gene expression	K03040//DNA-directed RNA polymerase subunit alpha [EC:2.7.7.6]	gi|544163644|ref|YP_008563120.1|//RNA polymerase alpha subunit (chloroplast) [Solanum lycopersicum]
Solyc01g007580.2.1	405	1.38	0.92	-0.584963	0.165287	*	GO:0030529//ribonucleoprotein complex;GO:0009536//plastid	GO:0003723//RNA binding;GO:0005198//structural molecule activity	GO:0010467//gene expression	K02994//small subunit ribosomal protein S8	gi|108773164|ref|YP_635674.1|//ribosomal protein S8 [Solanum tuberosum]
Solyc01g007590.2.1	369	0.01	0.565	5.82018	0.239715	*	GO:0030529//ribonucleoprotein complex;GO:0009536//plastid	GO:0003723//RNA binding;GO:0005198//structural molecule activity	GO:0010467//gene expression	K02874//large subunit ribosomal protein L14	gi|78102574|ref|YP_358714.1|//ribosomal protein L14 [Nicotiana sylvestris]
Solyc01g007600.2.1	357	0.54	1.185	1.13386	0.213011	*	GO:0030529//ribonucleoprotein complex;GO:0009536//plastid	GO:0003723//RNA binding;GO:0005198//structural molecule activity	GO:0010467//gene expression	K02878//large subunit ribosomal protein L16	gi|544163650|ref|YP_008563126.1|//ribosomal protein L16 (chloroplast) [Solanum lycopersicum]
Solyc01g007610.2.1	1059	0.43	0.585	0.4441	0.106044	*	GO:0030529//ribonucleoprotein complex;GO:0009536//plastid	GO:0003723//RNA binding;GO:0005198//structural molecule activity	GO:0010467//gene expression	K02982//small subunit ribosomal protein S3	gi|527209894|gb|EPS74503.1|//hypothetical protein M569_00220, partial [Genlisea aurea]
Solyc01g007630.2.1	1059	6.645	7.24	0.12372	0.150444	*	GO:0030529//ribonucleoprotein complex;GO:0009536//plastid	GO:0005198//structural molecule activity;GO:0003824//catalytic activity;GO:0003676//nucleic acid binding	GO:0010467//gene expression	K02886//large subunit ribosomal protein L2	gi|357471553|ref|XP_003606061.1|//50S ribosomal protein L2-B [Medicago truncatula]
Solyc01g007640.2.1	6837	0.1	0.1	0	0.0655485	*	GO:0009532//plastid stroma;GO:0009509//chromoplast	GO:0032559//adenyl ribonucleotide binding;GO:0016462//pyrophosphatase activity	NA	K10706//senataxin [EC:3.6.4.-]	gi|544170715|ref|AP_004971.1|//Ycf2 protein (chloroplast) [Solanum lycopersicum]
Solyc01g007660.2.1	1542	2.055	3.005	0.548227	0.23624	*	GO:0031224//intrinsic component of membrane;GO:0009534//chloroplast thylakoid	GO:0050136//NADH dehydrogenase (quinone) activity;GO:0048037//cofactor binding	GO:0022904//respiratory electron transport chain;GO:0051234//establishment of localization	K05573//NAD(P)H-quinone oxidoreductase subunit 2 [EC:1.6.5.3]	gi|544163658|ref|YP_008563134.1|//NADH-plastoquinone oxidoreductase subunit 2 (chloroplast) [Solanum lycopersicum]
Solyc01g007670.2.1	468	18.28	24.66	0.431907	0.480009	*	GO:0030529//ribonucleoprotein complex;GO:0009536//plastid	GO:0003723//RNA binding;GO:0005198//structural molecule activity	GO:0010467//gene expression	K02992//small subunit ribosomal protein S7	gi|11466006|ref|NP_054548.1|//ribosomal protein S7 [Nicotiana tabacum]
Solyc01g007700.2.1	276	0.885	3.29	1.89434	0.45174	*	GO:0009536//plastid	NA	NA	K02132//F-type H+-transporting ATPase subunit alpha	gi|586673972|ref|XP_006837986.1|//hypothetical protein AMTR_s00102p00104790 [Amborella trichopoda]
Solyc01g007710.2.1	246	2.16	12.45	2.52704	0.755759	*	NA	NA	NA	K10268//F-box and leucine-rich repeat protein 2/20;K02946//small subunit ribosomal protein S10	gi|527209902|gb|EPS74511.1|//hypothetical protein M569_00228 [Genlisea aurea]
Solyc01g007730.2.1	249	4.845	10.255	1.08176	0.586483	*	GO:0009536//plastid	NA	NA	NA	gi|703131002|ref|XP_010104773.1|//hypothetical protein L484_018826 [Morus notabilis]
Solyc01g007740.2.1	804	47.205	46.465	-0.0227953	0.0958989	*	NA	GO:0016209//antioxidant activity;GO:0016705//oxidoreductase activity, acting on paired donors, with incorporation or reduction of molecular oxygen	GO:0019725//cellular homeostasis;GO:0008152//metabolic process	K03386//peroxiredoxin (alkyl hydroperoxide reductase subunit C) [EC:1.11.1.15]	gi|460365357|ref|XP_004228569.1|//PREDICTED: 2-Cys peroxiredoxin BAS1, chloroplastic [Solanum lycopersicum]
Solyc01g007750.2.1	1039	7.625	9.435	0.307285	0.283386	*	NA	NA	NA	K15032//mTERF domain-containing protein, mitochondrial	gi|565363521|ref|XP_006348485.1|//PREDICTED: uncharacterized protein LOC102584074 [Solanum tuberosum];gi|723655520|ref|XP_004228568.2|//PREDICTED: uncharacterized protein LOC101255820 isoform X3 [Solanum lycopersicum]
Solyc01g007760.2.1	1440	13.875	10.195	-0.444626	0.411051	*	NA	NA	NA	K06620//transcription factor E2F3	gi|460366040|ref|XP_004228901.1|//PREDICTED: transcription factor E2FA [Solanum lycopersicum]
Solyc01g007770.2.1	525	6.81	7.01	0.0417596	0.0878984	*	NA	NA	NA	NA	gi|460365353|ref|XP_004228567.1|//PREDICTED: uncharacterized protein LOC101255523 [Solanum lycopersicum]
Solyc01g007780.2.1	961	4.785	4.205	-0.186413	0.160525	*	NA	GO:0004871//signal transducer activity	NA	K17338//receptor expression-enhancing protein 1/2/3/4	gi|460365351|ref|XP_004228566.1|//PREDICTED: putative HVA22-like protein g [Solanum lycopersicum]
Solyc01g007790.2.1	1250	6	6.63	0.144046	0.15793	*	NA	NA	NA	NA	gi|723655493|ref|XP_004228565.2|//PREDICTED: UPF0554 protein isoform X3 [Solanum lycopersicum];gi|565363531|ref|XP_006348490.1|//PREDICTED: UPF0554 protein-like isoform X1 [Solanum tuberosum]
Solyc01g007800.2.1	549	5.955	8.025	0.4304	0.326756	*	NA	NA	NA	K01870//isoleucyl-tRNA synthetase [EC:6.1.1.5]	gi|460365347|ref|XP_004228564.1|//PREDICTED: transcription repressor OFP6 [Solanum lycopersicum]
Solyc01g007810.1.1	897	1.73	2.58	0.576599	0.223693	*	NA	NA	NA	NA	gi|723655482|ref|XP_010315430.1|//PREDICTED: transcription repressor OFP15 [Solanum lycopersicum]
Solyc01g007830.1.1	327	0.615	0.01	-5.94251	0.249989	*	NA	NA	NA	K06676//condensin complex subunit 2	gi|460395853|ref|XP_004243494.1|//PREDICTED: condensin complex subunit 2 [Solanum lycopersicum]
Solyc01g007840.2.1	858	12.975	14.025	0.112266	0.175046	*	NA	GO:0016787//hydrolase activity	NA	K12581//CCR4-NOT transcription complex subunit 7/8	gi|460365345|ref|XP_004228563.1|//PREDICTED: probable CCR4-associated factor 1 homolog 11 [Solanum lycopersicum]
Solyc01g007850.2.1	3980	6.51	6.8	0.0628772	0.100468	*	NA	NA	NA	K17964//leucine-rich PPR motif-containing protein, mitochondrial;K03452//magnesium/proton exchanger;K17710//pentatricopeptide repeat domain-containing protein 1	gi|565363544|ref|XP_006348495.1|//PREDICTED: pentatricopeptide repeat-containing protein At4g13650-like isoform X1 [Solanum tuberosum];gi|723655463|ref|XP_010315403.1|//PREDICTED: pentatricopeptide repeat-containing protein At4g21065-like [Solanum lycopersicum]
Solyc01g007860.2.1	441	316.625	238.895	-0.406399	0.568401	*	NA	GO:0016879//ligase activity, forming carbon-nitrogen bonds	GO:0006464//cellular protein modification process	K10704//ubiquitin-conjugating enzyme E2 variant	gi|460365343|ref|XP_004228562.1|//PREDICTED: ubiquitin-conjugating enzyme E2 variant 1D [Solanum lycopersicum]
Solyc01g007870.2.1	381	1.39	2.675	0.944454	0.299901	*	NA	NA	NA	NA	gi|460365341|ref|XP_004228561.1|//PREDICTED: uncharacterized protein LOC101253518 [Solanum lycopersicum]
Solyc01g007880.2.1	2606	7.545	7.75	0.0386754	0.0888851	*	NA	NA	NA	K00889//1-phosphatidylinositol-4-phosphate 5-kinase [EC:2.7.1.68]	gi|460366036|ref|XP_004228899.1|//PREDICTED: protein ACCUMULATION AND REPLICATION OF CHLOROPLASTS 3 [Solanum lycopersicum]
Solyc01g007890.1.1	1389	9.28	12.465	0.425686	0.387221	*	NA	NA	NA	K09422//myb proto-oncogene protein, plant;K10761//tRNA(His) guanylyltransferase [EC:2.7.7.79];K12472//epidermal growth factor receptor substrate 15;K12309//beta-galactosidase [EC:3.2.1.23]	gi|565363708|ref|XP_006348575.1|//PREDICTED: zinc finger protein MAGPIE-like [Solanum tuberosum];gi|723655453|ref|XP_004228560.2|//PREDICTED: probable cyclin-dependent serine/threonine-protein kinase DDB_G0292550, partial [Solanum lycopersicum]
Solyc01g007900.2.1	888	15.325	13.125	-0.22357	0.276457	*	NA	NA	NA	NA	gi|723655448|ref|XP_010315372.1|//PREDICTED: tobamovirus multiplication protein 3 [Solanum lycopersicum]
Solyc01g007910.2.1	999	49.835	46.22	-0.108642	0.227253	*	GO:0043231//intracellular membrane-bounded organelle	GO:0032559//adenyl ribonucleotide binding;GO:0046912//transferase activity, transferring acyl groups, acyl groups converted into alkyl on transfer;GO:0004774//succinate-CoA ligase activity	GO:0043648//dicarboxylic acid metabolic process;GO:0006732//coenzyme metabolic process;GO:0009060//aerobic respiration	K01899//succinyl-CoA synthetase alpha subunit [EC:6.2.1.4 6.2.1.5]	gi|565363563|ref|XP_006348504.1|//PREDICTED: succinyl-CoA ligase [ADP-forming] subunit alpha-1, mitochondrial-like [Solanum tuberosum]
Solyc01g007920.2.1	795	18.31	13.61	-0.427965	0.443374	*	NA	GO:0004463//leukotriene-A4 hydrolase activity	NA	K17604//zinc finger SWIM domain-containing protein 3	gi|460365333|ref|XP_004228557.1|//PREDICTED: uncharacterized protein LOC101252316 [Solanum lycopersicum]
Solyc01g007930.2.1	1074	16.22	16.845	0.0545466	0.116404	*	NA	NA	NA	K14026//SEL1 protein	gi|460365331|ref|XP_004228556.1|//PREDICTED: F-box protein At1g70590-like [Solanum lycopersicum]
Solyc01g007950.2.1	2661	0.52	0.955	0.876989	0.164279	*	NA	NA	NA	K00430//peroxidase [EC:1.11.1.7]	gi|460365325|ref|XP_004228553.1|//PREDICTED: uncharacterized protein LOC101251117 [Solanum lycopersicum]
Solyc01g007960.2.1	1956	0.01	0.15	3.90689	0.110463	*	NA	NA	NA	K04733//interleukin-1 receptor-associated kinase 4 [EC:2.7.11.1]	gi|460366034|ref|XP_004228898.1|//PREDICTED: cysteine-rich receptor-like protein kinase 2 isoform X1 [Solanum lycopersicum]
Solyc01g007970.1.1	1968	0.01	0.075	2.90689	0.0895714	*	NA	NA	NA	K04733//interleukin-1 receptor-associated kinase 4 [EC:2.7.11.1]	gi|460366032|ref|XP_004228897.1|//PREDICTED: cysteine-rich receptor-like protein kinase 2 [Solanum lycopersicum]
Solyc01g007980.2.1	1917	0.375	0.295	-0.346176	0.0913088	*	NA	NA	NA	K04733//interleukin-1 receptor-associated kinase 4 [EC:2.7.11.1]	gi|565363594|ref|XP_006348519.1|//PREDICTED: cysteine-rich receptor-like protein kinase 2-like [Solanum tuberosum]
Solyc01g007990.2.1	2391	2.89	2.64	-0.130532	0.117048	*	NA	NA	NA	K04733//interleukin-1 receptor-associated kinase 4 [EC:2.7.11.1]	gi|460365322|ref|XP_004228552.1|//PREDICTED: cysteine-rich receptor-like protein kinase 2 [Solanum lycopersicum]
Solyc01g008000.2.1	952	315.84	245.66	-0.362531	0.531552	*	GO:0005622//intracellular	GO:0005525//GTP binding	GO:0007264//small GTPase mediated signal transduction	K07937//ADP-ribosylation factor 1	gi|460365320|ref|XP_004228551.1|//PREDICTED: ADP-ribosylation factor 2-like [Solanum lycopersicum]
Solyc01g008010.2.1	1350	12.62	19.725	0.644313	0.560444	*	NA	NA	NA	NA	gi|460365316|ref|XP_004228549.1|//PREDICTED: uncharacterized protein LOC101249752 [Solanum lycopersicum]
Solyc01g008020.2.1	1248	76.36	56.46	-0.435588	0.564197	*	NA	NA	NA	K15014//solute carrier family 29 (equilibrative nucleoside transporter), member 1/2/3	gi|460365314|ref|XP_004228548.1|//PREDICTED: equilibrative nucleotide transporter 1 [Solanum lycopersicum]
Solyc01g008050.2.1	1260	1.995	0.59	-1.7576	0.339754	*	NA	NA	NA	NA	gi|460365310|ref|XP_004228546.1|//PREDICTED: protein ALTERED XYLOGLUCAN 4 [Solanum lycopersicum]
Solyc01g008060.2.1	1825	47.23	49.95	0.0807811	0.185234	*	NA	NA	NA	K07437//cytochrome P450, family 26, subfamily A	gi|460365308|ref|XP_004228545.1|//PREDICTED: uncharacterized protein LOC101248411 [Solanum lycopersicum]
Solyc01g008070.2.1	1299	17.76	13.955	-0.347849	0.387306	*	NA	NA	NA	NA	gi|460365306|ref|XP_004228544.1|//PREDICTED: uncharacterized protein LOC101248126 [Solanum lycopersicum]
Solyc01g008080.2.1	774	349.235	378.285	0.115275	0.263631	*	GO:0030529//ribonucleoprotein complex	GO:0043169//cation binding;GO:0005198//structural molecule activity	GO:0010467//gene expression	K02978//small subunit ribosomal protein S27e	gi|460365302|ref|XP_004228542.1|//PREDICTED: 40S ribosomal protein S27-2 [Solanum lycopersicum]
Solyc01g008090.2.1	645	386.495	460.955	0.254176	0.427052	*	GO:0030529//ribonucleoprotein complex	GO:0043169//cation binding;GO:0005198//structural molecule activity	GO:0010467//gene expression	K02978//small subunit ribosomal protein S27e	gi|460365302|ref|XP_004228542.1|//PREDICTED: 40S ribosomal protein S27-2 [Solanum lycopersicum]
Solyc01g008100.2.1	654	24.24	23.87	-0.0221911	0.0898074	*	NA	GO:0003824//catalytic activity	NA	NA	gi|460365298|ref|XP_004228540.1|//PREDICTED: uncharacterized protein At4g14100 [Solanum lycopersicum]
Solyc01g008110.2.1	1725	257.69	268.815	0.0609771	0.164472	*	NA	GO:0009055//electron carrier activity;GO:0016741//transferase activity, transferring one-carbon groups;GO:0016705//oxidoreductase activity, acting on paired donors, with incorporation or reduction of molecular oxygen;GO:0020037//heme binding;GO:0008168//methyltransferase activity;GO:0005506//iron ion binding;GO:0004497//monooxygenase activity;GO:0016491//oxidoreductase activity	GO:0006730//one-carbon metabolic process;GO:0055114//oxidation-reduction process;GO:0032259//methylation	K05917//sterol 14-demethylase [EC:1.14.13.70]	gi|723654205|ref|XP_010318926.1|//PREDICTED: obtusifoliol 14alpha-demethylase isoform X1 [Solanum lycopersicum];gi|350540648|ref|NP_001234537.1|//obtusifoliol 14alpha-demethylase [Solanum lycopersicum]
Solyc01g008120.2.1	5975	28.475	31.5	0.145656	0.25814	*	NA	NA	NA	K04498//E1A/CREB-binding protein [EC:2.3.1.48]	gi|565363633|ref|XP_006348538.1|//PREDICTED: histone acetyltransferase HAC1-like isoform X2 [Solanum tuberosum];gi|723655391|ref|XP_010315288.1|//PREDICTED: histone acetyltransferase HAC1-like isoform X2 [Solanum lycopersicum];gi|565363631|ref|XP_006348537.1|//PREDICTED: histone acetyltransferase HAC1-like isoform X1 [Solanum tuberosum]
Solyc01g008130.2.1	1719	5.4	2.48	-1.12262	0.465124	*	NA	NA	GO:0050794//regulation of cellular process	NA	gi|460365294|ref|XP_004228538.1|//PREDICTED: uncharacterized protein LOC101246461 isoform X2 [Solanum lycopersicum]
Solyc01g008140.2.1	2904	16.84	20.885	0.310575	0.376432	*	GO:0016020//membrane	GO:0016301//kinase activity	NA	K13415//protein brassinosteroid insensitive 1 [EC:2.7.10.1 2.7.11.1]	gi|460365292|ref|XP_004228537.1|//PREDICTED: phytosulfokine receptor 1 [Solanum lycopersicum]
Solyc01g008160.2.1	963	11.215	12.98	0.210861	0.252799	*	NA	NA	NA	K02918//large subunit ribosomal protein L35e	gi|460365290|ref|XP_004228536.1|//PREDICTED: uncharacterized protein LOC101245871 [Solanum lycopersicum]
Solyc01g008170.2.1	2121	23.805	27.305	0.197901	0.303011	*	NA	NA	NA	NA	gi|460366028|ref|XP_004228895.1|//PREDICTED: zinc finger CCCH domain-containing protein 17 [Solanum lycopersicum]
Solyc01g008180.2.1	1569	34.165	35.12	0.0397737	0.11767	*	NA	NA	NA	K08818//cell division cycle 2-like [EC:2.7.11.22]	gi|460365288|ref|XP_004228535.1|//PREDICTED: uncharacterized protein LOC101245575 [Solanum lycopersicum]
Solyc01g008190.2.1	654	0.765	4.895	2.67778	0.58333	*	NA	NA	NA	K18401//KAT8 regulatory NSL complex subunit 2;K03097//casein kinase II subunit alpha [EC:2.7.11.1]	gi|460365286|ref|XP_004228534.1|//PREDICTED: uncharacterized protein LOC101245280 [Solanum lycopersicum]
Solyc01g008200.2.1	1293	12.605	11.695	-0.108104	0.167989	*	NA	NA	NA	K18401//KAT8 regulatory NSL complex subunit 2	gi|460365286|ref|XP_004228534.1|//PREDICTED: uncharacterized protein LOC101245280 [Solanum lycopersicum]
Solyc01g008220.2.1	2686	2.775	2.245	-0.305772	0.164279	*	NA	NA	NA	K10761//tRNA(His) guanylyltransferase [EC:2.7.7.79];K16221//transcription factor TCP21 (protein CCA1 HIKING EXPEDITION)	gi|460366026|ref|XP_004228894.1|//PREDICTED: UPF0664 stress-induced protein C29B12.11c-like [Solanum lycopersicum];gi|350539920|ref|NP_001233810.1|//TCP transcription factor 15 [Solanum lycopersicum]
Solyc01g008230.2.1	1400	106.475	87.3	-0.286461	0.45337	*	NA	NA	NA	K13035//beta-cyano-L-alanine hydratase/nitrilase [EC:3.5.5.4 4.2.1.65];K16221//transcription factor TCP21 (protein CCA1 HIKING EXPEDITION)	gi|350539920|ref|NP_001233810.1|//TCP transcription factor 15 [Solanum lycopersicum]
Solyc01g008250.2.1	549	30.61	38.575	0.333663	0.447814	*	NA	NA	NA	K03671//thioredoxin 1	gi|460365282|ref|XP_004228532.1|//PREDICTED: thioredoxin X, chloroplastic [Solanum lycopersicum]
Solyc01g008260.2.1	495	4.885	9.795	1.00369	0.559135	*	NA	NA	NA	NA	gi|460365280|ref|XP_004228531.1|//PREDICTED: E2F-associated phosphoprotein [Solanum lycopersicum]
Solyc01g008270.2.1	444	64.175	57.32	-0.162973	0.299515	*	GO:0043234//protein complex	GO:0005515//protein binding	GO:0044267//cellular protein metabolic process	K04797//prefoldin alpha subunit	gi|460365278|ref|XP_004228530.1|//PREDICTED: probable prefoldin subunit 5 [Solanum lycopersicum]
Solyc01g008280.2.1	1355	29.575	23.79	-0.314023	0.410836	*	NA	GO:0008047//enzyme activator activity	NA	K17605//serine/threonine-protein phosphatase 2A activator	gi|460365276|ref|XP_004228529.1|//PREDICTED: serine/threonine-protein phosphatase 2A activator [Solanum lycopersicum]
Solyc01g008290.2.1	1374	16.45	17.5	0.0892673	0.164322	*	GO:0016020//membrane	GO:0004152//dihydroorotate dehydrogenase activity	GO:0009174//pyrimidine ribonucleoside monophosphate biosynthetic process;GO:0019856//pyrimidine nucleobase biosynthetic process	K00254//dihydroorotate dehydrogenase [EC:1.3.5.2]	gi|460365274|ref|XP_004228528.1|//PREDICTED: dihydroorotate dehydrogenase (quinone), mitochondrial [Solanum lycopersicum]
Solyc01g008300.1.1	825	0.575	0.01	-5.84549	0.240294	*	NA	NA	NA	K13065//shikimate O-hydroxycinnamoyltransferase [EC:2.3.1.133]	gi|723655354|ref|XP_010315218.1|//PREDICTED: BAHD acyltransferase At5g47980-like isoform X2 [Solanum lycopersicum]
Solyc01g008310.2.1	1988	48.285	54.38	0.171501	0.3064	*	GO:0044424//intracellular part;GO:0005737//cytoplasm	GO:0000287//magnesium ion binding;GO:0046872//metal ion binding;GO:0004826//phenylalanine-tRNA ligase activity;GO:0003723//RNA binding;GO:0005524//ATP binding;GO:0032559//adenyl ribonucleotide binding;GO:0004812//aminoacyl-tRNA ligase activity;GO:0003676//nucleic acid binding	GO:0006432//phenylalanyl-tRNA aminoacylation;GO:0006418//tRNA aminoacylation for protein translation	K01890//phenylalanyl-tRNA synthetase beta chain [EC:6.1.1.20]	gi|460365272|ref|XP_004228527.1|//PREDICTED: probable phenylalanine--tRNA ligase beta subunit [Solanum lycopersicum]
Solyc01g008320.2.1	2784	15.265	15.63	0.0340902	0.0953413	*	NA	NA	NA	K13619//phospholipase DDHD1 [EC:3.1.1.-]	gi|460365270|ref|XP_004228526.1|//PREDICTED: phospholipase SGR2 isoform X1 [Solanum lycopersicum]
Solyc01g008330.2.1	1611	97.8	110.215	0.172414	0.323066	*	GO:0009536//plastid	GO:0016879//ligase activity, forming carbon-nitrogen bonds;GO:0043169//cation binding;GO:0032559//adenyl ribonucleotide binding;GO:0016421//CoA carboxylase activity	GO:0006631//fatty acid metabolic process	K01961//acetyl-CoA carboxylase, biotin carboxylase subunit [EC:6.4.1.2 6.3.4.14]	gi|460365268|ref|XP_004228525.1|//PREDICTED: biotin carboxylase 1, chloroplastic [Solanum lycopersicum]
Solyc01g008340.2.1	953	20.09	22.75	0.179389	0.27161	*	GO:0030529//ribonucleoprotein complex	GO:0005198//structural molecule activity	GO:0010467//gene expression	K02884//large subunit ribosomal protein L19	gi|350539303|ref|NP_001234386.1|//L19 ribosomal protein-like [Solanum lycopersicum]
Solyc01g008350.2.1	651	0.01	0.01	0	0.0655485	*	NA	NA	NA	NA	gi|460409949|ref|XP_004250399.1|//PREDICTED: uncharacterized protein LOC101245908 isoform X1 [Solanum lycopersicum]
Solyc01g008360.2.1	372	69.875	67.225	-0.0557785	0.155206	*	NA	GO:0005488//binding	NA	K12833//pre-mRNA branch site protein p14	gi|460365266|ref|XP_004228524.1|//PREDICTED: splicing factor 3B subunit 6-like protein [Solanum lycopersicum]
Solyc01g008370.2.1	933	171.685	172.795	0.00929747	0.0859465	*	NA	NA	NA	K03038//26S proteasome regulatory subunit N8	gi|460365264|ref|XP_004228523.1|//PREDICTED: 26S proteasome non-ATPase regulatory subunit 7 homolog A [Solanum lycopersicum]
Solyc01g008380.1.1	757	1.47	2.11	0.521427	0.19272	*	NA	NA	NA	K19589//release factor glutamine methyltransferase [EC:2.1.1.297];K03798//cell division protease FtsH [EC:3.4.24.-];K00901//diacylglycerol kinase (ATP) [EC:2.7.1.107];K10683//BRCA1-associated RING domain protein 1;K17710//pentatricopeptide repeat domain-containing protein 1;K07178//RIO kinase 1 [EC:2.7.11.1]	gi|460365542|ref|XP_004228660.1|//PREDICTED: putative pentatricopeptide repeat-containing protein At1g10330 [Solanum lycopersicum];gi|565375233|ref|XP_006354137.1|//PREDICTED: putative pentatricopeptide repeat-containing protein At1g10330-like isoform X1 [Solanum tuberosum]
Solyc01g008390.1.1	2484	0.01	0.28	4.80735	0.155956	*	NA	NA	NA	K19613//leucine-rich repeat protein SHOC2;K10406//kinesin family member C2/C3	gi|54397639|gb|AAV33691.1|//Hcr9-OR2C [Solanum pimpinellifolium]
Solyc01g008410.1.1	2163	0.13	0.135	0.0544478	0.0677792	*	NA	NA	NA	K19613//leucine-rich repeat protein SHOC2;K10406//kinesin family member C2/C3	gi|54397639|gb|AAV33691.1|//Hcr9-OR2C [Solanum pimpinellifolium]
Solyc01g008420.2.1	1611	0.36	0.72	1	0.15482	*	NA	NA	NA	NA	gi|723655316|ref|XP_010315164.1|//PREDICTED: MATE efflux family protein 1-like [Solanum lycopersicum]
Solyc01g008430.1.1	1152	0.255	0.01	-4.67243	0.145168	*	NA	NA	NA	NA	gi|723656510|ref|XP_010317948.1|//PREDICTED: uncharacterized protein LOC104646330 [Solanum lycopersicum]
Solyc01g008440.2.1	1793	18.325	11.53	-0.668421	0.562996	*	NA	GO:0046872//metal ion binding;GO:0004674//protein serine/threonine kinase activity;GO:0032559//adenyl ribonucleotide binding	GO:0006464//cellular protein modification process	K13412//calcium-dependent protein kinase [EC:2.7.11.1]	gi|460365257|ref|XP_004228520.1|//PREDICTED: calcium-dependent protein kinase 8 [Solanum lycopersicum]
Solyc01g008460.2.1	624	18.21	23.03	0.338783	0.410643	*	NA	GO:0051536//iron-sulfur cluster binding	NA	K18327//RNA exonuclease 4 [EC:3.1.-.-]	gi|460365255|ref|XP_004228519.1|//PREDICTED: adrenodoxin-like protein 1, mitochondrial [Solanum lycopersicum]
Solyc01g008470.2.1	1080	26.86	29.33	0.126918	0.233066	*	GO:0031224//intrinsic component of membrane	GO:0022892//substrate-specific transporter activity	GO:0006810//transport	K12275//translocation protein SEC62	gi|460365253|ref|XP_004228518.1|//PREDICTED: uncharacterized protein LOC101265358 isoform X1 [Solanum lycopersicum]
Solyc01g008480.2.1	3099	7.35	5.61	-0.389743	0.294818	*	NA	NA	NA	K17710//pentatricopeptide repeat domain-containing protein 1;K12275//translocation protein SEC62	gi|723655298|ref|XP_010315134.1|//PREDICTED: pentatricopeptide repeat-containing protein At2g01390-like [Solanum lycopersicum];gi|460365251|ref|XP_004228517.1|//PREDICTED: pentatricopeptide repeat-containing protein At2g01390-like [Solanum lycopersicum]
Solyc01g008490.2.1	1481	6.55	8.12	0.309985	0.268114	*	NA	NA	NA	K08064//nuclear transcription factor Y, alpha	gi|460365249|ref|XP_004228516.1|//PREDICTED: nuclear transcription factor Y subunit A-1 [Solanum lycopersicum]
Solyc01g008500.2.1	1266	0.01	0.345	5.10852	0.177406	*	NA	NA	NA	K04730//interleukin-1 receptor-associated kinase 1 [EC:2.7.11.1]	gi|723655290|ref|XP_010315122.1|//PREDICTED: probable receptor-like protein kinase At1g67000 [Solanum lycopersicum]
Solyc01g008520.2.1	1017	2.56	2.985	0.221587	0.145575	*	NA	NA	NA	K10879//DNA-repair protein XRCC2	gi|723655273|ref|XP_010315090.1|//PREDICTED: DNA repair protein XRCC2 homolog isoform X1 [Solanum lycopersicum]
Solyc01g008530.2.1	987	40.23	34.765	-0.210636	0.338402	*	NA	GO:0048037//cofactor binding	GO:0008152//metabolic process	K09753//cinnamoyl-CoA reductase [EC:1.2.1.44]	gi|350537809|ref|NP_001234823.1|//phenylacetaldehyde reductase [Solanum lycopersicum]
Solyc01g008550.2.1	963	146.79	143.055	-0.0371838	0.130067	*	NA	GO:0048037//cofactor binding	GO:0008152//metabolic process	K09753//cinnamoyl-CoA reductase [EC:1.2.1.44]	gi|723654199|ref|XP_010316141.1|//PREDICTED: phenylacetaldehyde reductase isoform X1 [Solanum lycopersicum]
Solyc01g008560.2.1	1742	15.865	22.995	0.535473	0.532903	*	GO:0044424//intracellular part	GO:0043169//cation binding;GO:0016301//kinase activity	GO:0006796//phosphate-containing compound metabolic process	K00858//NAD+ kinase [EC:2.7.1.23]	gi|460365245|ref|XP_004228514.1|//PREDICTED: NAD(H) kinase 1 [Solanum lycopersicum]
Solyc01g008600.2.1	2383	48.12	63.455	0.399097	0.530093	*	NA	NA	NA	NA	gi|460365243|ref|XP_004228513.1|//PREDICTED: zinc finger CCCH domain-containing protein 46-like isoform X2 [Solanum lycopersicum]
Solyc01g008620.2.1	1011	2.275	9.71	2.0936	0.693664	*	GO:0031012//extracellular matrix	GO:0008422//beta-glucosidase activity;GO:0043167//ion binding	GO:0033554//cellular response to stress;GO:0044238//primary metabolic process	K10761//tRNA(His) guanylyltransferase [EC:2.7.7.79];K15429//tRNA (guanine37-N1)-methyltransferase [EC:2.1.1.228];K19619//tyrosyl-DNA phosphodiesterase 2 [EC:3.1.4.-]	gi|350539834|ref|NP_001234798.1|//glucan endo-1,3-beta-glucosidase A precursor [Solanum lycopersicum]
Solyc01g008650.2.1	1515	0.1	0.285	1.51096	0.11842	*	NA	GO:0005506//iron ion binding;GO:0016491//oxidoreductase activity	GO:0008152//metabolic process	K17854//cytochrome P450, family 2, subfamily K;K13267//flavonoid 6-hydroxylase [EC:1.14.13.-];K14985//26-hydroxylase [EC:1.14.-.-];K15472//premnaspirodiene oxygenase [EC:1.14.13.121]	gi|460365237|ref|XP_004228510.1|//PREDICTED: premnaspirodiene oxygenase-like [Solanum lycopersicum]
Solyc01g008660.2.1	1496	3.62	5.055	0.481721	0.280361	*	NA	NA	NA	K01889//phenylalanyl-tRNA synthetase alpha chain [EC:6.1.1.20];K01915//glutamine synthetase [EC:6.3.1.2];K04079//molecular chaperone HtpG;K08955//ATP-dependent metalloprotease [EC:3.4.24.-];K15030//translation initiation factor 3 subunit M	gi|460366009|ref|XP_004228886.1|//PREDICTED: F-box protein CPR30-like [Solanum lycopersicum]
Solyc01g008670.2.1	1488	8.285	16.35	0.980717	0.642658	*	NA	GO:0005506//iron ion binding;GO:0016491//oxidoreductase activity	GO:0008152//metabolic process	K17854//cytochrome P450, family 2, subfamily K;K13267//flavonoid 6-hydroxylase [EC:1.14.13.-];K14985//26-hydroxylase [EC:1.14.-.-];K15472//premnaspirodiene oxygenase [EC:1.14.13.121]	gi|460365235|ref|XP_004228509.1|//PREDICTED: premnaspirodiene oxygenase-like [Solanum lycopersicum]
Solyc01g008680.2.1	579	1.14	0.555	-1.03847	0.197632	*	NA	NA	NA	NA	gi|460365233|ref|XP_004228508.1|//PREDICTED: uncharacterized protein LOC101261846 [Solanum lycopersicum]
Solyc01g008690.2.1	1035	1.85	1.46	-0.341557	0.146497	*	NA	NA	NA	K15356//GDP-mannose transporter	gi|460365231|ref|XP_004228507.1|//PREDICTED: GDP-mannose transporter GONST1-like isoform X2 [Solanum lycopersicum]
Solyc01g008700.2.1	1220	12.705	17.245	0.440782	0.441487	*	NA	NA	NA	NA	gi|723655236|ref|XP_004228506.2|//PREDICTED: uncharacterized protein LOC101261259 [Solanum lycopersicum];gi|460365229|ref|XP_004228506.1|//PREDICTED: uncharacterized protein LOC101261259 [Solanum lycopersicum]
Solyc01g008730.2.1	1403	12.585	16.885	0.424037	0.427931	*	GO:0043231//intracellular membrane-bounded organelle	GO:0003677//DNA binding;GO:0005515//protein binding;GO:0001071//nucleic acid binding transcription factor activity	GO:0006351//transcription, DNA-templated	K14431//transcription factor TGA	gi|460365227|ref|XP_004228505.1|//PREDICTED: transcription factor HBP-1b(c38)-like [Solanum lycopersicum]
Solyc01g008760.2.1	1011	9.975	6.125	-0.703607	0.474089	*	NA	NA	NA	NA	gi|460365225|ref|XP_004228504.1|//PREDICTED: mediator-associated protein 2-like [Solanum lycopersicum]
Solyc01g008770.2.1	2604	59.7	65.935	0.143314	0.274034	*	NA	NA	NA	NA	gi|460365223|ref|XP_004228503.1|//PREDICTED: rho GTPase-activating protein 7-like isoform X2 [Solanum lycopersicum]
Solyc01g008780.2.1	1190	23.29	16.71	-0.478999	0.501265	*	NA	NA	NA	NA	gi|460365219|ref|XP_004228501.1|//PREDICTED: uncharacterized protein LOC101259869 [Solanum lycopersicum]
Solyc01g008790.2.1	1741	10.83	9.71	-0.15749	0.199648	*	NA	NA	NA	K01114//phospholipase C [EC:3.1.4.3]	gi|460365217|ref|XP_004228500.1|//PREDICTED: non-specific phospholipase C2 [Solanum lycopersicum]
Solyc01g008800.1.1	4836	2.94	7.08	1.26793	0.54751	*	NA	NA	NA	K19613//leucine-rich repeat protein SHOC2	gi|460365215|ref|XP_004228499.1|//PREDICTED: TMV resistance protein N-like [Solanum lycopersicum]
Solyc01g008810.2.1	717	18.08	23.7	0.390492	0.449058	*	NA	NA	NA	K10695//E3 ubiquitin-protein ligase RNF1/2 [EC:2.3.2.27];K10631//E3 ubiquitin-protein ligase Topors [EC:2.3.2.27]	gi|460365213|ref|XP_004228498.1|//PREDICTED: uncharacterized protein LOC101258982 [Solanum lycopersicum]
Solyc01g008820.2.1	1464	35.83	39.73	0.149061	0.269873	*	GO:0031224//intrinsic component of membrane	GO:0004175//endopeptidase activity	NA	K09595//minor histocompatibility antigen H13 [EC:3.4.23.-]	gi|460365211|ref|XP_004228497.1|//PREDICTED: signal peptide peptidase-like [Solanum lycopersicum]
Solyc01g008830.1.1	1719	6.295	3.745	-0.749241	0.40498	*	NA	GO:0016682//oxidoreductase activity, acting on diphenols and related substances as donors, oxygen as acceptor;GO:0046914//transition metal ion binding	GO:0008152//metabolic process	K00423//L-ascorbate oxidase [EC:1.10.3.3]	gi|460366003|ref|XP_004228883.1|//PREDICTED: L-ascorbate oxidase-like isoform X1 [Solanum lycopersicum]
Solyc01g008840.2.1	1320	46.64	47.69	0.032119	0.109047	*	NA	NA	NA	K12176//COP9 signalosome complex subunit 2	gi|460365209|ref|XP_004228496.1|//PREDICTED: COP9 signalosome complex subunit 2 [Solanum lycopersicum]
Solyc01g008850.2.1	1317	86.71	150.26	0.793191	0.740573	*	NA	GO:0004674//protein serine/threonine kinase activity;GO:0032559//adenyl ribonucleotide binding	GO:0006464//cellular protein modification process;GO:0023052//signaling	K07198//5'-AMP-activated protein kinase, catalytic alpha subunit [EC:2.7.11.11]	gi|460365205|ref|XP_004228494.1|//PREDICTED: CBL-interacting serine/threonine-protein kinase 3-like [Solanum lycopersicum]
Solyc01g008860.1.1	1233	0.25	0.12	-1.05889	0.103277	*	NA	NA	NA	K04733//interleukin-1 receptor-associated kinase 4 [EC:2.7.11.1]	gi|460366001|ref|XP_004228882.1|//PREDICTED: protein kinase 2B, chloroplastic-like [Solanum lycopersicum]
Solyc01g008890.2.1	1726	18.765	17.01	-0.141661	0.220969	*	NA	NA	NA	K13434//pathogenesis-related genes transcriptional activator PTI6;K09286//EREBP-like factor	gi|460365199|ref|XP_004228491.1|//PREDICTED: uncharacterized protein LOC101257201 isoform 1 [Solanum lycopersicum];gi|723655167|ref|XP_010313907.1|//PREDICTED: ethylene-responsive transcription factor CRF6 isoform X1 [Solanum lycopersicum]
Solyc01g008900.2.1	1734	4.41	7.615	0.788065	0.450131	*	NA	NA	NA	NA	gi|460365197|ref|XP_004228490.1|//PREDICTED: D-cysteine desulfhydrase 2, mitochondrial [Solanum lycopersicum]
Solyc01g008910.2.1	1431	2.865	5.495	0.939584	0.430848	*	NA	NA	NA	K14494//DELLA protein	gi|460365195|ref|XP_004228489.1|//PREDICTED: scarecrow-like protein 3 [Solanum lycopersicum]
Solyc01g008920.2.1	1240	8.13	7.57	-0.102962	0.141714	*	NA	GO:0033764//steroid dehydrogenase activity, acting on the CH-OH group of donors, NAD or NADP as acceptor	GO:0008202//steroid metabolic process	K01256//aminopeptidase N [EC:3.4.11.2];K04498//E1A/CREB-binding protein [EC:2.3.1.48]	gi|723655157|ref|XP_004228880.2|//PREDICTED: uncharacterized protein At2g37660, chloroplastic [Solanum lycopersicum];gi|460365997|ref|XP_004228880.1|//PREDICTED: uncharacterized protein At2g37660, chloroplastic-like [Solanum lycopersicum]
Solyc01g008930.2.1	1869	7.135	6.985	-0.0306533	0.0820857	*	NA	GO:0016636//oxidoreductase activity, acting on the CH-CH group of donors, iron-sulfur protein as acceptor;GO:0046914//transition metal ion binding;GO:0050619//phytochromobilin:ferredoxin oxidoreductase activity;GO:0050897//cobalt ion binding	GO:0010024//phytochromobilin biosynthetic process;GO:0033014//tetrapyrrole biosynthetic process;GO:0055114//oxidation-reduction process	K08101//phytochromobilin:ferredoxin oxidoreductase [EC:1.3.7.4]	gi|350540104|ref|NP_001234133.1|//phytochromobilin synthase [Solanum lycopersicum]
Solyc01g008940.2.1	261	0.01	0.01	0	0.0655485	*	NA	NA	NA	NA	gi|20336341|gb|AAM18178.1|//anther protein [Nicotiana tabacum]
Solyc01g008950.2.1	450	188.84	203.65	0.108927	0.246086	*	NA	GO:0046872//metal ion binding	NA	K02183//calmodulin	gi|568214802|ref|NP_001275359.1|//calmodulin-5/6/7/8 [Solanum tuberosum]
Solyc01g008960.2.1	3096	360.805	341.805	-0.0780458	0.202072	*	NA	GO:0008135//translation factor activity, nucleic acid binding	GO:0006412//translation	K11593//eukaryotic translation initiation factor 2C	gi|525313877|ref|NP_001266156.1|//uncharacterized protein LOC101256023 [Solanum lycopersicum]
Solyc01g008970.2.1	2325	386.55	394.73	0.0302111	0.116747	*	NA	GO:0000166//nucleotide binding;GO:0005488//binding;GO:0003676//nucleic acid binding	NA	K12741//heterogeneous nuclear ribonucleoprotein A1/A3	gi|460365187|ref|XP_004228485.1|//PREDICTED: UBP1-associated protein 2A [Solanum lycopersicum]
Solyc01g008980.2.1	441	10.59	11.66	0.138865	0.189267	*	NA	NA	NA	K14432//ABA responsive element binding factor	gi|697159248|ref|XP_009588379.1|//PREDICTED: LOW QUALITY PROTEIN: ABSCISIC ACID-INSENSITIVE 5-like protein 3, partial [Nicotiana tomentosiformis]
Solyc01g008990.2.1	1289	25.27	23.615	-0.0977221	0.191519	*	NA	NA	NA	K13176//THO complex subunit 7	gi|460365184|ref|XP_004228484.1|//PREDICTED: THO complex subunit 7A-like [Solanum lycopersicum]
Solyc01g009000.2.1	1530	30.165	35.04	0.216127	0.33911	*	NA	NA	NA	K11982//E3 ubiquitin-protein ligase RNF115/126 [EC:2.3.2.27]	gi|460365180|ref|XP_004228482.1|//PREDICTED: E3 ubiquitin-protein ligase RING1-like [Solanum lycopersicum]
Solyc01g009010.2.1	1203	23.95	33.38	0.478958	0.53878	*	GO:0009536//plastid	GO:0032559//adenyl ribonucleotide binding;GO:0016301//kinase activity	GO:0006721//terpenoid metabolic process;GO:0006796//phosphate-containing compound metabolic process	K00919//4-diphosphocytidyl-2-C-methyl-D-erythritol kinase [EC:2.7.1.148]	gi|723655132|ref|XP_010313284.1|//PREDICTED: 4-diphosphocytidyl-2-C-methyl-D-erythritol kinase, chloroplastic/chromoplastic [Solanum lycopersicum]
Solyc01g009020.2.1	447	835.03	548.295	-0.606876	0.68961	*	NA	GO:0004866//endopeptidase inhibitor activity;GO:0004869//cysteine-type endopeptidase inhibitor activity	GO:0010466//negative regulation of peptidase activity;GO:0051346//negative regulation of hydrolase activity	K13899//cystatin-C	gi|460365176|ref|XP_004228480.1|//PREDICTED: cysteine proteinase inhibitor A [Solanum lycopersicum]
Solyc01g009030.2.1	1788	15.01	18.68	0.31557	0.369804	*	NA	NA	NA	K18158//nuclear control of ATPase protein 2	gi|460365174|ref|XP_004228479.1|//PREDICTED: uncharacterized protein LOC101253612 [Solanum lycopersicum]
Solyc01g009040.2.1	1308	28.86	44.135	0.612852	0.629681	*	NA	NA	NA	K05868//cyclin B	gi|723655125|ref|XP_010313160.1|//PREDICTED: G2/mitotic-specific cyclin S13-7-like [Solanum lycopersicum]
Solyc01g009050.2.1	2013	23.13	25.985	0.167914	0.270044	*	NA	NA	GO:0042559//pteridine-containing compound biosynthetic process;GO:0009108//coenzyme biosynthetic process	K15376//gephyrin [EC:2.10.1.1 2.7.7.75]	gi|460365170|ref|XP_004228477.1|//PREDICTED: molybdopterin biosynthesis protein CNX1 [Solanum lycopersicum]
Solyc01g009060.2.1	1218	23.29	23.9	0.0373	0.109819	*	NA	NA	NA	K10523//speckle-type POZ protein	gi|460365168|ref|XP_004228476.1|//PREDICTED: BTB/POZ and MATH domain-containing protein 4-like [Solanum lycopersicum]
Solyc01g009070.2.1	1857	12.8	13.895	0.118422	0.18236	*	GO:0043231//intracellular membrane-bounded organelle	GO:0003677//DNA binding;GO:0003682//chromatin binding;GO:0003676//nucleic acid binding	NA	K09422//myb proto-oncogene protein, plant	gi|350538739|ref|NP_001234357.1|//GAMyb-like1 [Solanum lycopersicum];gi|723654189|ref|XP_010319228.1|//PREDICTED: GAMyb-like1 isoform X1 [Solanum lycopersicum]
Solyc01g009080.2.1	609	28.155	27.34	-0.0423779	0.115139	*	GO:0009532//plastid stroma;GO:0009534//chloroplast thylakoid	NA	NA	K00326//cytochrome-b5 reductase [EC:1.6.2.2];K09838//zeaxanthin epoxidase [EC:1.14.13.90]	gi|460365166|ref|XP_004228475.1|//PREDICTED: uncharacterized protein LOC101252420 [Solanum lycopersicum]
Solyc01g009090.2.1	2247	72.255	73.885	0.0321841	0.112458	*	NA	NA	NA	K01537//Ca2+-transporting ATPase [EC:3.6.3.8]	gi|460365164|ref|XP_004228474.1|//PREDICTED: serrate RNA effector molecule [Solanum lycopersicum]
Solyc01g009100.2.1	339	93.77	103.82	0.146886	0.295504	*	GO:0030529//ribonucleoprotein complex	GO:0005198//structural molecule activity	GO:0010467//gene expression	K02908//large subunit ribosomal protein L30e	gi|460365162|ref|XP_004228473.1|//PREDICTED: 60S ribosomal protein L30 [Solanum lycopersicum]
Solyc01g009110.2.1	798	0.5	0.01	-5.64386	0.221741	*	NA	NA	NA	K11407//histone deacetylase 6 [EC:3.5.1.98]	gi|723655116|ref|XP_010312891.1|//PREDICTED: histone deacetylase 14 isoform X2 [Solanum lycopersicum]
Solyc01g009120.2.1	1680	4.715	6.4	0.440814	0.298636	*	NA	GO:0016787//hydrolase activity	NA	K11407//histone deacetylase 6 [EC:3.5.1.98]	gi|460365160|ref|XP_004228472.1|//PREDICTED: histone deacetylase 14-like [Solanum lycopersicum];gi|723655118|ref|XP_010312921.1|//PREDICTED: histone deacetylase 14 isoform X3 [Solanum lycopersicum]
Solyc01g009150.2.1	684	15.03	8.87	-0.760839	0.565398	*	NA	NA	NA	NA	gi|460365158|ref|XP_004228471.1|//PREDICTED: uncharacterized protein LOC101251210 [Solanum lycopersicum]
Solyc01g009160.2.1	795	13.935	6.19	-1.1707	0.658595	*	NA	NA	NA	NA	gi|460365156|ref|XP_004228470.1|//PREDICTED: protein YLS9 [Solanum lycopersicum]
Solyc01g009170.2.1	2238	104.51	91.065	-0.198672	0.358028	*	GO:0043231//intracellular membrane-bounded organelle;GO:0005634//nucleus	GO:0003700//sequence-specific DNA binding transcription factor activity;GO:0001071//nucleic acid binding transcription factor activity	GO:0010467//gene expression;GO:0006355//regulation of transcription, DNA-templated	K14514//ethylene-insensitive protein 3	gi|350539597|ref|NP_001234721.1|//EIL2 protein [Solanum lycopersicum]
Solyc01g009180.2.1	2454	25.565	28.525	0.158057	0.265047	*	NA	GO:0046914//transition metal ion binding;GO:0008172//S-methyltransferase activity	GO:0000097//sulfur amino acid biosynthetic process;GO:0006730//one-carbon metabolic process	K00549//5-methyltetrahydropteroyltriglutamate--homocysteine methyltransferase [EC:2.1.1.14]	gi|460365154|ref|XP_004228469.1|//PREDICTED: 5-methyltetrahydropteroyltriglutamate--homocysteine methyltransferase [Solanum lycopersicum]
Solyc01g009190.1.1	1329	0.91	0.01	-6.50779	0.316953	*	NA	NA	NA	NA	gi|723655107|ref|XP_010312663.1|//PREDICTED: double-stranded RNA-binding protein 1-like [Solanum lycopersicum]
Solyc01g009200.2.1	699	20.03	14.255	-0.490694	0.489018	*	NA	NA	NA	K13993//HSP20 family protein	gi|460365989|ref|XP_004228876.1|//PREDICTED: inactive protein RESTRICTED TEV MOVEMENT 2-like [Solanum lycopersicum]
Solyc01g009220.2.1	642	4.57	4.845	0.0843025	0.108339	*	NA	NA	NA	K13993//HSP20 family protein	gi|460365985|ref|XP_004228874.1|//PREDICTED: inactive protein RESTRICTED TEV MOVEMENT 2-like [Solanum lycopersicum]
Solyc01g009230.2.1	4086	16.515	16.445	-0.00612796	0.0734632	*	NA	GO:0016623//oxidoreductase activity, acting on the aldehyde or oxo group of donors, oxygen as acceptor;GO:0046914//transition metal ion binding;GO:0051536//iron-sulfur cluster binding;GO:0050662//coenzyme binding	GO:0009850//auxin metabolic process	K09842//abscisic-aldehyde oxidase [EC:1.2.3.14]	gi|312986081|gb|ADR31353.1|//ABA aldehyde oxidase [Solanum lycopersicum]
Solyc01g009240.2.1	1905	1.41	0.525	-1.42531	0.256917	*	NA	NA	NA	K05349//beta-glucosidase [EC:3.2.1.21]	gi|460365150|ref|XP_004228467.1|//PREDICTED: lysosomal beta glucosidase-like isoform X1 [Solanum lycopersicum]
Solyc01g009250.2.1	471	0.755	0.01	-6.2384	0.283729	*	NA	NA	NA	NA	gi|460365983|ref|XP_004228873.1|//PREDICTED: uncharacterized protein LOC101249571 [Solanum lycopersicum]
Solyc01g009270.1.1	1422	0.01	0.01	0	0.0655485	*	NA	NA	NA	K13161//heterogeneous nuclear ribonucleoprotein R;K09528//DnaJ homolog subfamily C member 8	gi|723655087|ref|XP_010312347.1|//PREDICTED: protein FAF-like, chloroplastic [Solanum lycopersicum]
Solyc01g009280.2.1	3816	27.765	24.915	-0.156253	0.263138	*	NA	GO:0004721//phosphoprotein phosphatase activity;GO:0005506//iron ion binding;GO:0030145//manganese ion binding	NA	K01090//protein phosphatase [EC:3.1.3.16]	gi|525314446|ref|NP_001266022.1|//Hop-interacting protein THI140 [Solanum lycopersicum]
Solyc01g009290.2.1	1998	17.665	20.18	0.192032	0.273605	*	NA	NA	NA	K14399//polyribonucleotide 5'-hydroxyl-kinase [EC:2.7.1.78]	gi|460365144|ref|XP_004228464.1|//PREDICTED: protein CLP1 homolog [Solanum lycopersicum]
Solyc01g009300.2.1	2994	75.95	37.395	-1.0222	0.778431	*	NA	NA	NA	K08857//NIMA (never in mitosis gene a)-related kinase [EC:2.7.11.1]	gi|460365142|ref|XP_004228463.1|//PREDICTED: serine/threonine-protein kinase Nek5-like [Solanum lycopersicum]
Solyc01g009310.2.1	1305	101.74	125.68	0.304868	0.467569	*	GO:0044464//cell part	NA	NA	K00213//7-dehydrocholesterol reductase [EC:1.3.1.21]	gi|460365140|ref|XP_004228462.1|//PREDICTED: 7-dehydrocholesterol reductase [Solanum lycopersicum]
Solyc01g009330.1.1	1281	0.01	0.125	3.64386	0.103428	*	NA	GO:0016874//ligase activity	NA	K10260//F-box and WD-40 domain protein 7;K01876//aspartyl-tRNA synthetase [EC:6.1.1.12];K08332//vacuolar protein 8	gi|460365138|ref|XP_004228461.1|//PREDICTED: E3 ubiquitin-protein ligase PUB23-like [Solanum lycopersicum]
Solyc01g009340.2.1	1785	4.75	6.445	0.440253	0.299451	*	NA	NA	NA	K14411//RNA-binding protein Musashi	gi|723655054|ref|XP_010327634.1|//PREDICTED: protein IQ-DOMAIN 14-like [Solanum lycopersicum];gi|565393979|ref|XP_006362642.1|//PREDICTED: uncharacterized protein LOC102594740 [Solanum tuberosum]
Solyc01g009370.1.1	1524	0.57	0.385	-0.566103	0.115568	*	NA	NA	NA	K09754//coumaroylquinate(coumaroylshikimate) 3'-monooxygenase [EC:1.14.13.36]	gi|460365971|ref|XP_004228867.1|//PREDICTED: cytochrome P450 98A2-like [Solanum lycopersicum]
Solyc01g009380.2.1	1755	10.685	9.41	-0.18332	0.215864	*	GO:0016020//membrane	NA	NA	NA	gi|460365136|ref|XP_004228460.1|//PREDICTED: nicalin-1-like [Solanum lycopersicum]
Solyc01g009390.2.1	1107	9.8	11.81	0.269155	0.284694	*	NA	NA	NA	K12611//mRNA-decapping enzyme 1B [EC:3.-.-.-]	gi|460365134|ref|XP_004228459.1|//PREDICTED: mRNA-decapping enzyme-like protein [Solanum lycopersicum]
Solyc01g009420.2.1	1161	233.38	190.52	-0.292738	0.464502	*	NA	GO:0048037//cofactor binding	GO:0008152//metabolic process	K12449//UDP-apiose/xylose synthase	gi|460365132|ref|XP_004228458.1|//PREDICTED: UDP-D-apiose/UDP-D-xylose synthase 2 [Solanum lycopersicum]
Solyc01g009430.2.1	573	181.115	325.015	0.8436	0.764081	*	NA	NA	NA	NA	gi|460365130|ref|XP_004228457.1|//PREDICTED: uncharacterized protein At4g22758-like [Solanum lycopersicum]
Solyc01g009450.2.1	1270	71	80.46	0.180453	0.329179	*	NA	GO:0004175//endopeptidase activity;GO:0004222//metalloendopeptidase activity	NA	K18156//mitochondrial inner membrane protease ATP23 [EC:3.4.24.-]	gi|460365963|ref|XP_004228863.1|//PREDICTED: mitochondrial inner membrane protease ATP23 homolog [Solanum lycopersicum];gi|723655030|ref|XP_010327270.1|//PREDICTED: mitochondrial inner membrane protease ATP23 [Solanum lycopersicum]
Solyc01g009470.1.1	2451	0.01	0.01	0	0.0655485	*	GO:0043231//intracellular membrane-bounded organelle	GO:0016763//transferase activity, transferring pentosyl groups;GO:0016628//oxidoreductase activity, acting on the CH-CH group of donors, NAD or NADP as acceptor	GO:0006464//cellular protein modification process	K10798//poly [ADP-ribose] polymerase [EC:2.4.2.30]	gi|723655013|ref|XP_010327050.1|//PREDICTED: poly [ADP-ribose] polymerase 3-like isoform X4 [Solanum lycopersicum]
Solyc01g009480.2.1	972	0.155	0.31	1	0.11042	*	NA	NA	NA	NA	gi|460365126|ref|XP_004228455.1|//PREDICTED: uncharacterized protein LOC101246557 [Solanum lycopersicum]
Solyc01g009490.1.1	435	0.44	0.01	-5.45943	0.205654	*	NA	NA	NA	NA	gi|698455230|ref|XP_009780349.1|//PREDICTED: uncharacterized protein LOC104229402 [Nicotiana sylvestris]
Solyc01g009500.2.1	1841	12.695	9.19	-0.466124	0.410536	*	NA	NA	NA	NA	gi|460365124|ref|XP_004228454.1|//PREDICTED: uncharacterized protein LOC101246272 [Solanum lycopersicum]
Solyc01g009520.2.1	698	298.805	290.13	-0.0425048	0.132534	*	NA	NA	NA	K02865//large subunit ribosomal protein L10Ae	gi|460365121|ref|XP_004228453.1|//PREDICTED: 60S ribosomal protein L10a-1 [Solanum lycopersicum]
Solyc01g009570.2.1	1243	8.315	11.815	0.506831	0.421947	*	NA	NA	NA	K13428//LRR receptor-like serine/threonine-protein kinase EFR [EC:2.7.11.1];K13420//LRR receptor-like serine/threonine-protein kinase FLS2 [EC:2.7.11.1]	gi|460413396|ref|XP_004252075.1|//PREDICTED: uncharacterized protein LOC101245034 [Solanum lycopersicum]
Solyc01g009610.2.1	913	63.91	72.205	0.176057	0.325512	*	NA	NA	NA	K16833//protein phosphatase inhibitor 2	gi|460365108|ref|XP_004228447.1|//PREDICTED: protein phosphatase inhibitor 2-like [Solanum lycopersicum]
Solyc01g009620.2.1	603	13.51	20.845	0.625674	0.561709	*	NA	GO:0003824//catalytic activity	NA	K14397//cleavage and polyadenylation specificity factor subunit 5	gi|460365106|ref|XP_004228446.1|//PREDICTED: cleavage and polyadenylation specificity factor subunit 5-like [Solanum lycopersicum]
Solyc01g009630.2.1	603	28.92	29.425	0.0249749	0.0927888	*	NA	GO:0003824//catalytic activity	NA	K14397//cleavage and polyadenylation specificity factor subunit 5	gi|460365104|ref|XP_004228445.1|//PREDICTED: cleavage and polyadenylation specificity factor subunit 5-like [Solanum lycopersicum]
Solyc01g009670.2.1	1545	5.565	6.77	0.282774	0.23313	*	NA	GO:0016779//nucleotidyltransferase activity;GO:0003676//nucleic acid binding	GO:0010467//gene expression	K00974//tRNA nucleotidyltransferase (CCA-adding enzyme) [EC:2.7.7.72 3.1.3.- 3.1.4.-]	gi|460365102|ref|XP_004228444.1|//PREDICTED: putative CCA tRNA nucleotidyltransferase 2 [Solanum lycopersicum]
Solyc01g009690.1.1	2598	1.01	0.43	-1.23195	0.201622	*	NA	GO:0004871//signal transducer activity	NA	K19613//leucine-rich repeat protein SHOC2;K10406//kinesin family member C2/C3	gi|4235646|gb|AAD13305.1|//SC0A [Solanum lycopersicum]
Solyc01g009700.1.1	2028	1.17	0.48	-1.2854	0.222577	*	NA	NA	NA	K19613//leucine-rich repeat protein SHOC2;K10406//kinesin family member C2/C3	gi|4235643|gb|AAD13303.1|//NL0E [Solanum lycopersicum]
Solyc01g009710.1.1	342	1.145	0.01	-6.8392	0.36013	*	NA	NA	NA	NA	NA
Solyc01g009720.1.1	1511	4.07	2.815	-0.531894	0.270001	*	NA	NA	NA	K16277//E3 ubiquitin-protein ligase DRIP [EC:2.3.2.27]	gi|460365953|ref|XP_004228858.1|//PREDICTED: uncharacterized protein LOC101244608 [Solanum lycopersicum];gi|723654946|ref|XP_010326057.1|//PREDICTED: uncharacterized protein LOC101244608 [Solanum lycopersicum]
Solyc01g009750.2.1	336	103.025	88.835	-0.213794	0.369718	*	NA	NA	NA	NA	gi|460365095|ref|XP_004228441.1|//PREDICTED: cysteine-rich and transmembrane domain-containing protein A [Solanum lycopersicum]
Solyc01g009760.2.1	705	2.95	2.89	-0.0296455	0.0733774	*	NA	NA	NA	NA	gi|460365093|ref|XP_004228440.1|//PREDICTED: GEM-like protein 5 [Solanum lycopersicum]
Solyc01g009770.2.1	837	7.22	7.27	0.00995653	0.0717472	*	NA	NA	NA	NA	gi|460365091|ref|XP_004228439.1|//PREDICTED: uncharacterized protein LOC101266440 [Solanum lycopersicum];gi|723654936|ref|XP_004228439.2|//PREDICTED: uncharacterized protein LOC101266440 [Solanum lycopersicum]
Solyc01g009780.2.1	459	31.34	31.83	0.022382	0.0925743	*	NA	NA	NA	K19363//lipopolysaccharide-induced tumor necrosis factor-alpha factor	gi|460365089|ref|XP_004228438.1|//PREDICTED: uncharacterized protein LOC101266147 [Solanum lycopersicum]
Solyc01g009820.2.1	1899	8.24	11.31	0.456883	0.388186	*	NA	NA	NA	NA	gi|460365085|ref|XP_004228436.1|//PREDICTED: uncharacterized protein At2g33490 [Solanum lycopersicum]
Solyc01g009830.2.1	1017	0.155	0.295	0.928447	0.105165	*	GO:0031224//intrinsic component of membrane	NA	NA	K15281//solute carrier family 35	gi|460365083|ref|XP_004228435.1|//PREDICTED: UDP-sugar transporter sqv-7-like [Solanum lycopersicum]
Solyc01g009850.2.1	571	123.54	122.3	-0.0145538	0.086161	*	NA	NA	NA	NA	gi|565401176|ref|XP_006366088.1|//PREDICTED: uncharacterized protein LOC102596532 [Solanum tuberosum];gi|460365081|ref|XP_004228434.1|//PREDICTED: uncharacterized protein LOC101264851 [Solanum lycopersicum]
Solyc01g009860.2.1	819	27.975	42.245	0.594642	0.617455	*	NA	NA	NA	K13126//polyadenylate-binding protein;K00162//pyruvate dehydrogenase E1 component beta subunit [EC:1.2.4.1];K05941//glutathione gamma-glutamylcysteinyltransferase [EC:2.3.2.15]	gi|350538023|ref|NP_001233811.1|//uncharacterized protein LOC100147720 [Solanum lycopersicum]
Solyc01g009870.2.1	1182	2.76	0.74	-1.89907	0.41311	*	NA	GO:0008081//phosphoric diester hydrolase activity	GO:0044238//primary metabolic process	K18696//glycerophosphodiester phosphodiesterase [EC:3.1.4.46]	gi|460365079|ref|XP_004228433.1|//PREDICTED: glycerophosphodiester phosphodiesterase GDPD3-like isoform X1 [Solanum lycopersicum]
Solyc01g009890.1.1	393	0.47	0.455	-0.0467942	0.0694307	*	NA	NA	NA	K03676//glutaredoxin 3	gi|698524314|ref|XP_009758965.1|//PREDICTED: glutaredoxin-C1-like [Nicotiana sylvestris]
Solyc01g009900.2.1	363	1.655	0.58	-1.51271	0.287547	*	NA	GO:0015036//disulfide oxidoreductase activity	GO:0019725//cellular homeostasis	K03676//glutaredoxin 3	gi|460365075|ref|XP_004228431.1|//PREDICTED: glutaredoxin-C1-like [Solanum lycopersicum]
Solyc01g009910.1.1	363	0.01	0.505	5.65821	0.223693	*	NA	GO:0015036//disulfide oxidoreductase activity	GO:0019725//cellular homeostasis	K03676//glutaredoxin 3	gi|460365944|ref|XP_004228854.1|//PREDICTED: glutaredoxin-C1-like [Solanum lycopersicum]
Solyc01g009960.2.1	906	0.18	0.18	0	0.0655485	*	GO:0009536//plastid	GO:0046872//metal ion binding;GO:0016717//oxidoreductase activity, acting on paired donors, with oxidation of a pair of donors resulting in the reduction of molecular oxygen to two molecules of water	GO:0006631//fatty acid metabolic process	K03921//acyl-[acyl-carrier-protein] desaturase [EC:1.14.19.2]	gi|460392920|ref|XP_004242060.1|//PREDICTED: acyl-[acyl-carrier-protein] desaturase 6, chloroplastic-like [Solanum lycopersicum]
Solyc01g009970.2.1	1038	16.96	27.755	0.710612	0.629939	*	NA	NA	NA	NA	gi|460365071|ref|XP_004228429.1|//PREDICTED: uncharacterized protein LOC101263344 [Solanum lycopersicum]
Solyc01g009990.2.1	747	196.665	262.455	0.41633	0.574407	*	NA	GO:0016853//isomerase activity	NA	K03768//peptidyl-prolyl cis-trans isomerase B (cyclophilin B) [EC:5.2.1.8]	gi|460365069|ref|XP_004228428.1|//PREDICTED: peptidyl-prolyl cis-trans isomerase CYP20-2, chloroplastic [Solanum lycopersicum]
Solyc01g010000.2.1	1350	12.535	19.13	0.609875	0.543627	*	NA	GO:0031406//carboxylic acid binding	NA	K03978//GTP-binding protein	gi|460365067|ref|XP_004228427.1|//PREDICTED: uncharacterized protein LOC101262744 [Solanum lycopersicum]
Solyc01g010020.2.1	486	0.755	4.315	2.51481	0.546888	*	NA	GO:0046872//metal ion binding;GO:0016628//oxidoreductase activity, acting on the CH-CH group of donors, NAD or NADP as acceptor	GO:0008152//metabolic process	K13448//calcium-binding protein CML	gi|460365065|ref|XP_004228426.1|//PREDICTED: probable calcium-binding protein CML15 [Solanum lycopersicum]
Solyc01g010030.2.1	2597	21.255	20.875	-0.0260261	0.0958989	*	NA	GO:0032559//adenyl ribonucleotide binding;GO:0004672//protein kinase activity	GO:0006464//cellular protein modification process	K04733//interleukin-1 receptor-associated kinase 4 [EC:2.7.11.1]	gi|460365937|ref|XP_004228851.1|//PREDICTED: proline-rich receptor-like protein kinase PERK9 [Solanum lycopersicum]
Solyc01g010040.2.1	453	43.44	35.76	-0.280677	0.41015	*	NA	NA	NA	K01611//S-adenosylmethionine decarboxylase [EC:4.1.1.50]	gi|565404189|ref|XP_006367531.1|//PREDICTED: uncharacterized protein LOC102595876 [Solanum tuberosum]
Solyc01g010050.2.1	1095	58.855	72.345	0.297728	0.452962	*	NA	GO:0016831//carboxy-lyase activity	GO:0006596//polyamine biosynthetic process	K01611//S-adenosylmethionine decarboxylase [EC:4.1.1.50]	gi|723654882|ref|XP_010325052.1|//PREDICTED: S-adenosylmethionine decarboxylase proenzyme-like [Solanum lycopersicum]
Solyc01g010060.2.1	612	5.555	3.525	-0.656164	0.355626	*	NA	NA	NA	NA	gi|460365061|ref|XP_004228424.1|//PREDICTED: uncharacterized protein LOC101261845 [Solanum lycopersicum]
Solyc01g010080.2.1	1887	0.615	0.83	0.432525	0.120265	*	GO:0031224//intrinsic component of membrane	GO:0005267//potassium channel activity	GO:0030001//metal ion transport	K04955//hyperpolarization activated cyclic nucleotide-gated potassium channel 2;K04957//hyperpolarization activated cyclic nucleotide-gated potassium channel 4;K04910//potassium voltage-gated channel Eag-related subfamily H member 7	gi|460365059|ref|XP_004228423.1|//PREDICTED: potassium channel KAT3-like [Solanum lycopersicum]
Solyc01g010130.2.1	1614	18.84	16.585	-0.18392	0.260242	*	NA	NA	NA	K11253//histone H3;K12126//phytochrome-interacting factor 3	gi|460365057|ref|XP_004228422.1|//PREDICTED: transcription factor bHLH49-like [Solanum lycopersicum]
Solyc01g010150.2.1	1568	11.535	14.46	0.32605	0.347154	*	NA	GO:0031406//carboxylic acid binding	NA	K00688//starch phosphorylase [EC:2.4.1.1];K03978//GTP-binding protein	gi|460365055|ref|XP_004228421.1|//PREDICTED: uncharacterized protein LOC101260963 isoform X1 [Solanum lycopersicum]
Solyc01g010180.2.1	522	91.025	87.85	-0.0512205	0.143602	*	NA	NA	NA	NA	gi|460365051|ref|XP_004228419.1|//PREDICTED: uncharacterized protein LOC101260464 [Solanum lycopersicum]
Solyc01g010190.2.1	651	11.73	12.785	0.124249	0.180022	*	NA	NA	NA	NA	gi|460365049|ref|XP_004228418.1|//PREDICTED: uncharacterized protein LOC101260163 [Solanum lycopersicum]
Solyc01g010200.2.1	486	42.35	34.09	-0.313013	0.436339	*	NA	NA	NA	K06758//L1 cell adhesion molecule like protein;K03283//heat shock 70kDa protein 1/8;K10268//F-box and leucine-rich repeat protein 2/20	gi|723654839|ref|XP_010324417.1|//PREDICTED: uncharacterized protein LOC101259868 isoform X1 [Solanum lycopersicum]
Solyc01g010220.2.1	537	11.73	7.235	-0.697138	0.502703	*	NA	NA	NA	NA	gi|460365045|ref|XP_004228416.1|//PREDICTED: uncharacterized protein LOC101259565 [Solanum lycopersicum]
Solyc01g010230.2.1	354	49.33	48.225	-0.032684	0.109412	*	NA	NA	NA	NA	gi|661895888|emb|CDP00466.1|//unnamed protein product [Coffea canephora]
Solyc01g010250.2.1	1160	11.245	24.445	1.12026	0.72558	*	NA	NA	GO:0006007//glucose catabolic process	K01057//6-phosphogluconolactonase [EC:3.1.1.31]	gi|723654828|ref|XP_010324256.1|//PREDICTED: probable 6-phosphogluconolactonase 2 [Solanum lycopersicum];gi|460365043|ref|XP_004228415.1|//PREDICTED: probable 6-phosphogluconolactonase 2-like [Solanum lycopersicum]
Solyc01g010270.2.1	635	145.605	123.055	-0.242757	0.407061	*	NA	NA	NA	K18635//protein SPIRAL1 and related proteins	gi|460365037|ref|XP_004228412.1|//PREDICTED: protein SPIRAL1-like 1 [Solanum lycopersicum]
Solyc01g010290.2.1	1502	21.89	17.21	-0.347025	0.412402	*	NA	NA	NA	NA	gi|723654815|ref|XP_010324067.1|//PREDICTED: ureide permease 1-like isoform X1 [Solanum lycopersicum];gi|460365033|ref|XP_004228410.1|//PREDICTED: ureide permease 2-like [Solanum lycopersicum]
Solyc01g010310.2.1	570	45.645	36.495	-0.322758	0.450066	*	NA	NA	NA	K03006//DNA-directed RNA polymerase II subunit RPB1 [EC:2.7.7.6];K19619//tyrosyl-DNA phosphodiesterase 2 [EC:3.1.4.-];K00809//deoxyhypusine synthase [EC:2.5.1.46]	gi|460365031|ref|XP_004228409.1|//PREDICTED: PLASMODESMATA CALLOSE-BINDING PROTEIN 1 [Solanum lycopersicum]
Solyc01g010350.2.1	1233	0.01	0.12	3.58496	0.100982	*	NA	NA	NA	K15283//solute carrier family 35, member E1	gi|460365926|ref|XP_004228846.1|//PREDICTED: triose phosphate/phosphate translocator, chloroplastic-like [Solanum lycopersicum]
Solyc01g010360.2.1	825	0.01	0.55	5.78136	0.234567	*	NA	GO:0005515//protein binding	NA	K06630//14-3-3 protein epsilon	gi|460365029|ref|XP_004228408.1|//PREDICTED: 14-3-3-like protein GF14 iota [Solanum lycopersicum]
Solyc01g010370.2.1	2795	13.395	11.265	-0.249847	0.284565	*	NA	NA	NA	K16302//metal transporter CNNM;K15449//tRNA wybutosine-synthesizing protein 1 [EC:4.1.3.44]	gi|460365027|ref|XP_004228407.1|//PREDICTED: probable methyltransferase PMT4-like [Solanum lycopersicum];gi|723654805|ref|XP_010323873.1|//PREDICTED: probable methyltransferase PMT5 [Solanum lycopersicum]
Solyc01g010390.2.1	1524	24.82	36.565	0.55896	0.591781	*	NA	GO:0015926//glucosidase activity;GO:0043167//ion binding	GO:0044238//primary metabolic process	K01188//beta-glucosidase [EC:3.2.1.21]	gi|460365025|ref|XP_004228406.1|//PREDICTED: beta-glucosidase 40 [Solanum lycopersicum]
Solyc01g010410.2.1	1734	0.99	0.25	-1.9855	0.236948	*	NA	NA	NA	K05747//Wiskott-Aldrich syndrome protein	gi|460365023|ref|XP_004228405.1|//PREDICTED: zinc finger protein 91-like [Solanum lycopersicum]
Solyc01g010430.2.1	1608	12.78	13.6	0.0897188	0.153876	*	NA	NA	NA	K03094//S-phase kinase-associated protein 1	gi|460365920|ref|XP_004228843.1|//PREDICTED: uncharacterized protein LOC101261849 [Solanum lycopersicum];gi|723654798|ref|XP_010323732.1|//PREDICTED: uncharacterized protein LOC101261849 [Solanum lycopersicum]
Solyc01g010440.2.1	1837	53.13	57.525	0.114662	0.231972	*	NA	NA	NA	K18667//activating signal cointegrator complex subunit 2;K13098//RNA-binding protein FUS;K11292//transcription elongation factor SPT6;K11593//eukaryotic translation initiation factor 2C	gi|460365021|ref|XP_004228404.1|//PREDICTED: uncharacterized protein LOC101255911 [Solanum lycopersicum]
Solyc01g010460.2.1	1143	1.695	0.01	-7.40514	0.447192	*	NA	NA	NA	NA	gi|723654782|ref|XP_010323543.1|//PREDICTED: uncharacterized protein LOC101255617 isoform X1 [Solanum lycopersicum]
Solyc01g010470.2.1	2179	11.525	15.57	0.434002	0.422719	*	NA	NA	NA	K07199//5'-AMP-activated protein kinase, regulatory beta subunit	gi|460365019|ref|XP_004228403.1|//PREDICTED: uncharacterized protein LOC101255617 [Solanum lycopersicum];gi|565403807|ref|XP_006367347.1|//PREDICTED: uncharacterized protein LOC102605406 isoform X1 [Solanum tuberosum];gi|723654782|ref|XP_010323543.1|//PREDICTED: uncharacterized protein LOC101255617 isoform X1 [Solanum lycopersicum]
Solyc01g010480.2.1	1158	1.83	1.275	-0.521346	0.180537	*	NA	GO:0060089//molecular transducer activity	GO:0007165//signal transduction	K08282//non-specific serine/threonine protein kinase [EC:2.7.11.1]	gi|460365015|ref|XP_004228401.1|//PREDICTED: protein TWIN LOV 1-like isoform X1 [Solanum lycopersicum]
Solyc01g010500.1.1	1260	0.12	0.12	0	0.0655485	*	NA	NA	NA	K14515//EIN3-binding F-box protein	gi|460381525|ref|XP_004236499.1|//PREDICTED: uncharacterized protein LOC101268270 [Solanum lycopersicum]
Solyc01g010510.2.1	1791	1.67	1.92	0.201258	0.120651	*	NA	NA	NA	K17964//leucine-rich PPR motif-containing protein, mitochondrial;K19090//CRISPR-associated protein Cas5t;K19589//release factor glutamine methyltransferase [EC:2.1.1.297]	gi|723654762|ref|XP_010323246.1|//PREDICTED: pentatricopeptide repeat-containing protein At1g26900, mitochondrial [Solanum lycopersicum]
Solyc01g010520.2.1	1458	18.52	20.33	0.134526	0.216936	*	NA	NA	NA	K03549//KUP system potassium uptake protein	gi|460365011|ref|XP_004228399.1|//PREDICTED: uncharacterized protein LOC101254226 [Solanum lycopersicum]
Solyc01g010540.2.1	594	151.015	176.73	0.226855	0.398331	*	GO:0030529//ribonucleoprotein complex	GO:0003723//RNA binding;GO:0005198//structural molecule activity	GO:0010467//gene expression	K02997//small subunit ribosomal protein S9e	gi|460386193|ref|XP_004238784.1|//PREDICTED: 40S ribosomal protein S9-2 [Solanum lycopersicum]
Solyc01g010570.2.1	945	31.96	32.43	0.0210616	0.0921882	*	NA	NA	NA	NA	gi|460365007|ref|XP_004228397.1|//PREDICTED: uncharacterized protein LOC101253611 [Solanum lycopersicum]
Solyc01g010580.2.1	836	448.885	444.98	-0.0126054	0.0869547	*	GO:0030529//ribonucleoprotein complex;GO:0015935//small ribosomal subunit	GO:0003723//RNA binding;GO:0005198//structural molecule activity;GO:0003735//structural constituent of ribosome;GO:0019843//rRNA binding	GO:0010467//gene expression;GO:0006412//translation	K02997//small subunit ribosomal protein S9e	gi|460386193|ref|XP_004238784.1|//PREDICTED: 40S ribosomal protein S9-2 [Solanum lycopersicum];gi|460365003|ref|XP_004228395.1|//PREDICTED: 40S ribosomal protein S9-2-like [Solanum lycopersicum]
Solyc01g010590.2.1	687	28.33	29.485	0.0576506	0.140277	*	NA	GO:0016859//cis-trans isomerase activity	GO:0044267//cellular protein metabolic process	K12736//peptidylprolyl isomerase domain and WD repeat-containing protein 1 [EC:5.2.1.8];K12734//peptidyl-prolyl cis-trans isomerase-like 3 [EC:5.2.1.8];K10598//peptidyl-prolyl cis-trans isomerase-like 2 [EC:5.2.1.8];K12733//peptidyl-prolyl cis-trans isomerase-like 1 [EC:5.2.1.8]	gi|460365005|ref|XP_004228396.1|//PREDICTED: peptidyl-prolyl cis-trans isomerase CYP23 [Solanum lycopersicum]
Solyc01g010600.2.1	732	3.885	3.705	-0.0684411	0.0948908	*	NA	NA	NA	K09338//homeobox-leucine zipper protein	gi|460365001|ref|XP_004228394.1|//PREDICTED: homeobox-leucine zipper protein ATHB-13 [Solanum lycopersicum]
Solyc01g010610.1.1	255	0.01	0.01	0	0.0655485	*	NA	NA	NA	NA	gi|698465919|ref|XP_009782790.1|//PREDICTED: uncharacterized protein LOC104231482 [Nicotiana sylvestris]
Solyc01g010640.2.1	618	21.9	25.26	0.205924	0.307065	*	NA	NA	NA	NA	gi|460364999|ref|XP_004228393.1|//PREDICTED: uncharacterized protein LOC101252419 [Solanum lycopersicum]
Solyc01g010650.2.1	1002	15.615	15.885	0.0247325	0.0866544	*	GO:0031224//intrinsic component of membrane	NA	GO:0006810//transport	K15275//solute carrier family 35 (UDP-galactose transporter), member B1	gi|460364997|ref|XP_004228392.1|//PREDICTED: UDP-galactose/UDP-glucose transporter 3 [Solanum lycopersicum]
Solyc01g010660.2.1	1260	20.385	25.625	0.330044	0.413431	*	NA	GO:0032559//adenyl ribonucleotide binding;GO:0004672//protein kinase activity	GO:0006464//cellular protein modification process	K04733//interleukin-1 receptor-associated kinase 4 [EC:2.7.11.1]	gi|460364995|ref|XP_004228391.1|//PREDICTED: protein kinase 2B, chloroplastic-like [Solanum lycopersicum]
Solyc01g010690.1.1	1143	0.27	0.01	-4.75489	0.152074	*	NA	NA	NA	NA	gi|565396677|ref|XP_006363936.1|//PREDICTED: uncharacterized protein LOC102580594 [Solanum tuberosum]
Solyc01g010700.2.1	1868	24.14	20.275	-0.251724	0.34029	*	NA	NA	NA	NA	gi|460364993|ref|XP_004228390.1|//PREDICTED: SNF1-related protein kinase regulatory subunit gamma-1-like [Solanum lycopersicum]
Solyc01g010710.2.1	1473	11.505	8.625	-0.415665	0.371155	*	NA	GO:0004180//carboxypeptidase activity	GO:0019538//protein metabolic process	K16297//serine carboxypeptidase-like clade II [EC:3.4.16.-]	gi|460364991|ref|XP_004228389.1|//PREDICTED: serine carboxypeptidase-like 45 [Solanum lycopersicum]
Solyc01g010750.2.1	1282	329.83	255.7	-0.36727	0.539638	*	NA	NA	NA	K02184//formin 2	gi|525314284|ref|NP_001265987.1|//Hop-interacting protein THI113 [Solanum lycopersicum]
Solyc01g010760.2.1	831	54.935	78.11	0.507782	0.607138	*	GO:0016021//integral component of membrane;GO:0031966//mitochondrial membrane	GO:0005244//voltage-gated ion channel activity;GO:0022829//wide pore channel activity	GO:0043269//regulation of ion transport	K15040//voltage-dependent anion channel protein 2	gi|460364985|ref|XP_004228386.1|//PREDICTED: mitochondrial outer membrane protein porin of 36 kDa [Solanum lycopersicum]
Solyc01g010770.2.1	819	7.79	9.545	0.293122	0.274313	*	GO:0044464//cell part	NA	NA	NA	gi|460364983|ref|XP_004228385.1|//PREDICTED: hypersensitive-induced response protein 1 [Solanum lycopersicum]
Solyc01g010780.2.1	1446	50.15	44.645	-0.167751	0.302754	*	NA	GO:0032559//adenyl ribonucleotide binding;GO:0004702//receptor signaling protein serine/threonine kinase activity	GO:0006464//cellular protein modification process	K04733//interleukin-1 receptor-associated kinase 4 [EC:2.7.11.1]	gi|460364981|ref|XP_004228384.1|//PREDICTED: probable receptor-like protein kinase At5g15080 [Solanum lycopersicum]
Solyc01g010810.2.1	612	18.04	20.855	0.209194	0.293145	*	NA	NA	NA	NA	gi|460364979|ref|XP_004228383.1|//PREDICTED: probable ran guanine nucleotide release factor isoform X2 [Solanum lycopersicum]
Solyc01g010820.2.1	2205	27.605	28.9	0.0661399	0.154455	*	GO:0000151//ubiquitin ligase complex	GO:0019899//enzyme binding	GO:0019941//modification-dependent protein catabolic process	K03869//cullin 3	gi|460364975|ref|XP_004228381.1|//PREDICTED: cullin-3A [Solanum lycopersicum]
Solyc01g010830.2.1	1182	14.075	17.905	0.347228	0.388207	*	NA	GO:0016791//phosphatase activity;GO:0008967//phosphoglycolate phosphatase activity	GO:0008152//metabolic process	K01082//3'(2'), 5'-bisphosphate nucleotidase [EC:3.1.3.7]	gi|460364973|ref|XP_004228380.1|//PREDICTED: haloacid dehalogenase-like hydrolase domain-containing protein 3-like [Solanum lycopersicum];gi|723654696|ref|XP_010322186.1|//PREDICTED: haloacid dehalogenase-like hydrolase domain-containing protein 3 isoform X2 [Solanum lycopersicum]
Solyc01g010860.2.1	801	20.375	14.17	-0.52396	0.509352	*	GO:0043231//intracellular membrane-bounded organelle	GO:0016491//oxidoreductase activity	GO:0030148//sphingolipid biosynthetic process;GO:0009639//response to red or far red light	K04713//sphinganine C4-monooxygenase [EC:1.14.18.5]	gi|460364969|ref|XP_004228378.1|//PREDICTED: sphinganine C(4)-monooxygenase 1-like [Solanum lycopersicum]
Solyc01g010870.2.1	2276	34.8	33.335	-0.0620496	0.145682	*	NA	GO:0016741//transferase activity, transferring one-carbon groups	GO:0006730//one-carbon metabolic process	K16302//metal transporter CNNM;K15449//tRNA wybutosine-synthesizing protein 1 [EC:4.1.3.44]	gi|460364965|ref|XP_004228376.1|//PREDICTED: probable methyltransferase PMT2 [Solanum lycopersicum]
Solyc01g010880.2.1	1203	12.85	14.8	0.203829	0.257432	*	NA	NA	NA	K10658//E3 ubiquitin-protein ligase MARCH3 [EC:2.3.2.27];K10661//E3 ubiquitin-protein ligase MARCH6 [EC:2.3.2.27]	gi|460364967|ref|XP_004228377.1|//PREDICTED: uncharacterized protein LOC101247951 [Solanum lycopersicum]
Solyc01g010900.2.1	1617	0.01	0.36	5.16993	0.181223	*	NA	GO:0016713//oxidoreductase activity, acting on paired donors, with incorporation or reduction of molecular oxygen, reduced iron-sulfur protein as one donor, and incorporation of one atom of oxygen;GO:0005506//iron ion binding;GO:0016712//oxidoreductase activity, acting on paired donors, with incorporation or reduction of molecular oxygen, reduced flavin or flavoprotein as one donor, and incorpora…	GO:0008152//metabolic process;GO:0010584//pollen exine formation	K15398//fatty acid omega-hydroxylase [EC:1.14.-.-];K15402//fatty acid omega-hydroxylase [EC:1.14.-.-]	gi|460364961|ref|XP_004228374.1|//PREDICTED: cytochrome P450 704B1 [Solanum lycopersicum]
Solyc01g010910.1.1	1005	1.615	2.73	0.757367	0.267792	*	NA	NA	NA	K09422//myb proto-oncogene protein, plant	gi|460364959|ref|XP_004228373.1|//PREDICTED: myb-related protein 315-like [Solanum lycopersicum]
Solyc01g010930.2.1	1981	4.09	3.445	-0.247597	0.173652	*	NA	NA	NA	K01835//phosphoglucomutase [EC:5.4.2.2];K13506//glycerol-3-phosphate O-acyltransferase 3/4 [EC:2.3.1.15];K14294//partner of Y14 and mago	gi|460365902|ref|XP_004228834.1|//PREDICTED: uncharacterized protein At1g04910-like isoform X2 [Solanum lycopersicum]
Solyc01g010940.2.1	651	32.885	34.555	0.0714648	0.161126	*	NA	NA	NA	K03857//phosphatidylinositol glycan, class A [EC:2.4.1.198]	gi|460364956|ref|XP_004228372.1|//PREDICTED: transmembrane emp24 domain-containing protein p24delta9 [Solanum lycopersicum]
Solyc01g010950.2.1	1293	18.975	14.365	-0.401542	0.42999	*	NA	GO:0032559//adenyl ribonucleotide binding;GO:0004672//protein kinase activity	GO:0007165//signal transduction;GO:0006464//cellular protein modification process	K06272//integrin-linked kinase [EC:2.7.11.1];K17535//serine/threonine-protein kinase TNNI3K [EC:2.7.11.1]	gi|460364952|ref|XP_004228370.1|//PREDICTED: serine/threonine-protein kinase TNNI3K-like [Solanum lycopersicum]
Solyc01g010970.2.1	3003	7.855	2.67	-1.55677	0.609219	*	NA	GO:0003676//nucleic acid binding	NA	K11593//eukaryotic translation initiation factor 2C	gi|525314120|ref|NP_001266209.1|//argonaute 7 [Solanum lycopersicum]
Solyc01g010990.2.1	4724	16.87	11.64	-0.535369	0.492386	*	NA	NA	NA	NA	gi|460364948|ref|XP_004228368.1|//PREDICTED: uncharacterized protein LOC101245192 [Solanum lycopersicum]
Solyc01g011000.2.1	480	195.695	240.995	0.300396	0.475569	*	NA	GO:0008135//translation factor activity, nucleic acid binding;GO:0043021//ribonucleoprotein complex binding	GO:0018205//peptidyl-lysine modification;GO:0006449//regulation of translational termination;GO:0006448//regulation of translational elongation	K03263//translation initiation factor 5A	gi|350536527|ref|NP_001234507.1|//eukaryotic translation initiation factor 5A-3 [Solanum lycopersicum]
Solyc01g011030.2.1	1089	17.54	16.63	-0.0768606	0.151581	*	NA	NA	NA	NA	gi|460364946|ref|XP_004228367.1|//PREDICTED: E3 ubiquitin-protein ligase RNF182-like [Solanum lycopersicum]
Solyc01g011040.2.1	996	56.53	49.685	-0.186206	0.33008	*	NA	NA	NA	K13420//LRR receptor-like serine/threonine-protein kinase FLS2 [EC:2.7.11.1]	gi|460364944|ref|XP_004228366.1|//PREDICTED: probable leucine-rich repeat receptor-like protein kinase At1g35710 [Solanum lycopersicum]
Solyc01g011060.1.1	267	0.01	0.01	0	0.0655485	*	NA	NA	NA	NA	gi|675895204|ref|YP_009049678.1|//maturase-related protein (mitochondrion) [Capsicum annuum]
Solyc01g011090.2.1	750	0.01	0.01	0	0.0655485	*	GO:0031224//intrinsic component of membrane	GO:0046872//metal ion binding;GO:0042625//ATPase activity, coupled to transmembrane movement of ions;GO:0032559//adenyl ribonucleotide binding;GO:0005548//phospholipid transporter activity	GO:0006869//lipid transport;GO:0009206//purine ribonucleoside triphosphate biosynthetic process	K14802//phospholipid-transporting ATPase [EC:3.6.3.1]	gi|460364942|ref|XP_004228365.1|//PREDICTED: phospholipid-transporting ATPase 3-like [Solanum lycopersicum]
Solyc01g011100.2.1	4294	19.85	23.2	0.224986	0.312042	*	NA	NA	NA	K14802//phospholipid-transporting ATPase [EC:3.6.3.1]	gi|460364942|ref|XP_004228365.1|//PREDICTED: phospholipid-transporting ATPase 3-like [Solanum lycopersicum]
Solyc01g011200.2.1	567	0.58	1.825	1.65377	0.314573	*	NA	NA	NA	K00924//null	gi|723656430|ref|XP_010317677.1|//PREDICTED: aspartic proteinase-like protein 2 [Solanum lycopersicum]
Solyc01g011220.1.1	663	0.01	0.975	6.60733	0.329265	*	NA	NA	NA	K00924//null	gi|723656430|ref|XP_010317677.1|//PREDICTED: aspartic proteinase-like protein 2 [Solanum lycopersicum]
Solyc01g011230.2.1	372	0.51	2.49	2.28758	0.413603	*	NA	NA	NA	K00924//null	gi|723656430|ref|XP_010317677.1|//PREDICTED: aspartic proteinase-like protein 2 [Solanum lycopersicum];gi|460365890|ref|XP_004228828.1|//PREDICTED: aspartic proteinase-like protein 2-like [Solanum lycopersicum]
Solyc01g011340.2.1	921	61.035	59.375	-0.0397812	0.124727	*	NA	GO:0016791//phosphatase activity	NA	K04382//serine/threonine-protein phosphatase 2A catalytic subunit [EC:3.1.3.16]	gi|350537893|ref|NP_001233804.1|//protein phosphatase 2A catalytic subunit [Solanum lycopersicum]
Solyc01g011350.2.1	1584	25.655	31.235	0.283924	0.389344	*	NA	NA	NA	K01527//nascent polypeptide-associated complex subunit beta	gi|460364938|ref|XP_004228363.1|//PREDICTED: uncharacterized protein LOC101268497 isoform X2 [Solanum lycopersicum]
Solyc01g011430.2.1	1521	0.2	0.49	1.29278	0.1418	*	NA	NA	NA	K15406//wax-ester synthase / diacylglycerol O-acyltransferase [EC:2.3.1.75 2.3.1.20]	gi|460364934|ref|XP_004228362.1|//PREDICTED: O-acyltransferase WSD1-like [Solanum lycopersicum]
Solyc01g011480.1.1	258	0.01	1.025	6.67948	0.338467	*	GO:0031224//intrinsic component of membrane;GO:0009521//photosystem;GO:0009534//chloroplast thylakoid	GO:0009055//electron carrier activity;GO:0046906//tetrapyrrole binding	GO:0006464//cellular protein modification process;GO:0009767//photosynthetic electron transport chain	K02705//photosystem II CP43 chlorophyll apoprotein	gi|340803645|gb|AEK70949.1|//photosystem II 44 kDa chlorophyll apoprotein [Ceroxylon echinulatum]
Solyc01g011510.2.1	1503	14.915	27.255	0.869757	0.676912	*	NA	GO:0016620//oxidoreductase activity, acting on the aldehyde or oxo group of donors, NAD or NADP as acceptor	GO:0044237//cellular metabolic process	K00128//aldehyde dehydrogenase (NAD+) [EC:1.2.1.3]	gi|723654571|ref|XP_004228361.2|//PREDICTED: aldehyde dehydrogenase family 3 member F1 [Solanum lycopersicum]
Solyc01g014110.2.1	231	2.425	1.975	-0.296132	0.152932	*	NA	NA	GO:0044267//cellular protein metabolic process	NA	gi|565391006|ref|XP_006361219.1|//PREDICTED: uncharacterized protein LOC102597595 [Solanum tuberosum]
Solyc01g014120.2.1	1032	6.245	5.84	-0.0967332	0.127729	*	NA	NA	NA	NA	gi|723656369|ref|XP_010317437.1|//PREDICTED: uncharacterized protein LOC104644328 [Solanum lycopersicum]
Solyc01g014160.1.1	1422	0.11	0.215	0.966833	0.0960705	*	NA	NA	NA	K00924//null;K10406//kinesin family member C2/C3	gi|565396337|ref|XP_006363779.1|//PREDICTED: receptor-like protein 12-like [Solanum tuberosum]
Solyc01g014180.2.1	1093	296.7	230.365	-0.365083	0.538909	*	NA	GO:0046914//transition metal ion binding;GO:0003676//nucleic acid binding	NA	K13523//lysophosphatidic acid acyltransferase / lysophosphatidylinositol acyltransferase [EC:2.3.1.51 2.3.1.-]	gi|460364926|ref|XP_004228358.1|//PREDICTED: zinc finger A20 and AN1 domain-containing stress-associated protein 8-like [Solanum lycopersicum]
Solyc01g014200.1.1	824	3.195	3.735	0.225292	0.159603	*	NA	NA	NA	NA	NA
Solyc01g014230.2.1	2773	8.175	10.1	0.305065	0.290571	*	NA	NA	NA	K08332//vacuolar protein 8	gi|723654547|ref|XP_010319902.1|//PREDICTED: U-box domain-containing protein 4-like [Solanum lycopersicum];gi|565391004|ref|XP_006361218.1|//PREDICTED: U-box domain-containing protein 4-like [Solanum tuberosum]
Solyc01g014270.2.1	712	12.31	6.96	-0.822672	0.550491	*	NA	NA	NA	NA	NA
Solyc01g014280.2.1	960	15.77	68.64	2.12187	0.870211	Up	NA	NA	NA	NA	gi|723656366|ref|XP_010317428.1|//PREDICTED: leucine-rich repeat extensin-like protein 3 [Solanum lycopersicum]
Solyc01g014290.1.1	438	26.695	94.025	1.81647	0.8656	Up	NA	NA	NA	NA	NA
Solyc01g014380.2.1	918	2.47	1.84	-0.424805	0.185106	*	NA	NA	NA	NA	gi|460365877|ref|XP_004228822.1|//PREDICTED: uncharacterized protein LOC101266150 [Solanum lycopersicum]
Solyc01g014470.1.1	432	1.235	0.45	-1.45651	0.238879	*	NA	NA	NA	NA	NA
Solyc01g014480.2.1	2717	13.67	13	-0.0725016	0.13247	*	NA	NA	NA	K14514//ethylene-insensitive protein 3	gi|697187598|ref|XP_009602832.1|//PREDICTED: ETHYLENE INSENSITIVE 3-like 3 protein isoform X2 [Nicotiana tomentosiformis];gi|38045385|gb|AAR08677.1|//EIL1 [Petunia x hybrida]
Solyc01g014490.2.1	2019	11.57	11.86	0.0357151	0.0942474	*	NA	NA	NA	NA	gi|460364918|ref|XP_004228355.1|//PREDICTED: DNA topoisomerase 6 subunit B isoform X1 [Solanum lycopersicum]
Solyc01g014500.1.1	588	0.01	1.4	7.12928	0.405238	*	NA	NA	NA	NA	gi|565344588|ref|XP_006339390.1|//PREDICTED: uncharacterized protein LOC102589481, partial [Solanum tuberosum]
Solyc01g014530.2.1	534	0.315	0.64	1.02272	0.146819	*	NA	NA	NA	K04733//interleukin-1 receptor-associated kinase 4 [EC:2.7.11.1]	gi|723654517|ref|XP_010319424.1|//PREDICTED: G-type lectin S-receptor-like serine/threonine-protein kinase RLK1 [Solanum lycopersicum]
Solyc01g014560.2.1	1245	1.42	1.655	0.22094	0.119772	*	NA	NA	NA	K14962//COMPASS component SWD2;K04733//interleukin-1 receptor-associated kinase 4 [EC:2.7.11.1];K00276//primary-amine oxidase [EC:1.4.3.21]	gi|565391157|ref|XP_006361291.1|//PREDICTED: G-type lectin S-receptor-like serine/threonine-protein kinase RLK1-like [Solanum tuberosum]
Solyc01g014620.1.1	375	0.545	0.485	-0.168271	0.0862468	*	NA	NA	NA	NA	gi|723654508|ref|XP_010319065.1|//PREDICTED: uncharacterized protein LOC104646630 [Solanum lycopersicum]
Solyc01g014840.2.1	3981	1.675	4.295	1.3585	0.45337	*	NA	NA	NA	K19613//leucine-rich repeat protein SHOC2	gi|460365849|ref|XP_004228809.1|//PREDICTED: TMV resistance protein N-like [Solanum lycopersicum]
Solyc01g014850.2.1	1337	44.825	44.91	0.00273314	0.0702029	*	NA	NA	NA	K13210//far upstream element-binding protein;K00963//UTP--glucose-1-phosphate uridylyltransferase [EC:2.7.7.9]	gi|460364911|ref|XP_004228352.1|//PREDICTED: zinc finger CCCH domain-containing protein 14-like [Solanum lycopersicum]
Solyc01g014870.1.1	570	0.01	0.01	0	0.0655485	*	NA	NA	NA	NA	gi|723751478|ref|XP_010314382.1|//PREDICTED: TRAF3-interacting protein 1-like [Solanum lycopersicum]
Solyc01g014970.1.1	690	0.245	0.01	-4.61471	0.144267	*	NA	NA	NA	NA	NA
Solyc01g015020.2.1	1850	55.86	54.945	-0.0238274	0.0973575	*	NA	NA	NA	K17046//protein DEK;K18647//acidic leucine-rich nuclear phosphoprotein 32 family member B;K11323//histone arginine demethylase JMJD6 [EC:1.14.11.-];K14306//nuclear pore complex protein Nup62	gi|460364902|ref|XP_004228348.1|//PREDICTED: uncharacterized protein LOC101260961 isoform X1 [Solanum lycopersicum]
Solyc01g015220.1.1	486	0.355	0.01	-5.14975	0.178285	*	NA	NA	NA	K04733//interleukin-1 receptor-associated kinase 4 [EC:2.7.11.1];K18667//activating signal cointegrator complex subunit 2;K13116//ATP-dependent RNA helicase DDX41 [EC:3.6.4.13];K05605//3-hydroxyisobutyryl-CoA hydrolase [EC:3.1.2.4]	gi|315937171|gb|ADU56211.1|//gag-pol polyprotein [Solanum lycopersicum]
Solyc01g015240.1.1	324	0.01	0.59	5.88264	0.245056	*	NA	NA	NA	NA	NA
Solyc01g015250.1.1	381	9.54	10.285	0.108481	0.158616	*	NA	NA	NA	NA	NA
Solyc01g016330.1.1	879	0.185	0.365	0.980371	0.114881	*	NA	NA	NA	K16570//gamma-tubulin complex component 3;K13428//LRR receptor-like serine/threonine-protein kinase EFR [EC:2.7.11.1];K03549//KUP system potassium uptake protein;K01623//fructose-bisphosphate aldolase, class I [EC:4.1.2.13];K05658//ATP-binding cassette, subfamily B (MDR/TAP), member 1 [EC:3.6.3.44]	gi|113205334|gb|AAT38766.2|//Polyprotein, putative [Solanum demissum]
Solyc01g016340.1.1	369	0.01	1.125	6.81378	0.358179	*	NA	NA	NA	K13963//serpin B;K01369//legumain [EC:3.4.22.34];K03549//KUP system potassium uptake protein;K02350//DNA polymerase zeta [EC:2.7.7.7];K05387//glutamate receptor, ionotropic, plant	gi|658054998|ref|XP_008363252.1|//PREDICTED: LOW QUALITY PROTEIN: uncharacterized protein LOC103426950 [Malus domestica]
Solyc01g016370.1.1	2088	0.075	0.07	-0.0995357	0.0698597	*	NA	NA	NA	K10406//kinesin family member C2/C3;K13420//LRR receptor-like serine/threonine-protein kinase FLS2 [EC:2.7.11.1]	gi|50512300|gb|AAT77547.1|//9A [Solanum pimpinellifolium]
Solyc01g016380.2.1	738	0.225	0.21	-0.0995357	0.0698597	*	NA	NA	NA	NA	gi|723654430|ref|XP_004228795.2|//PREDICTED: protein trichome birefringence-like [Solanum lycopersicum]
Solyc01g016390.2.1	1389	0.21	0.11	-0.932886	0.0960705	*	NA	NA	NA	NA	gi|565383103|ref|XP_006357865.1|//PREDICTED: uncharacterized protein LOC102596807 [Solanum tuberosum]
Solyc01g016410.2.1	1347	5.565	4.33	-0.362015	0.249046	*	NA	NA	NA	K11982//E3 ubiquitin-protein ligase RNF115/126 [EC:2.3.2.27]	gi|460364892|ref|XP_004228343.1|//PREDICTED: E3 ubiquitin-protein ligase AIP2 [Solanum lycopersicum]
Solyc01g016470.2.1	763	67.185	85.785	0.352586	0.503775	*	GO:0005840//ribosome	GO:0003735//structural constituent of ribosome	GO:0006414//translational elongation	K02942//large subunit ribosomal protein LP1	gi|460364889|ref|XP_004228342.1|//PREDICTED: 60S acidic ribosomal protein P1-1-like [Solanum lycopersicum]
Solyc01g016560.1.1	375	5.19	8.675	0.741129	0.461027	*	NA	NA	NA	NA	NA
Solyc01g016570.1.1	720	9.71	10.735	0.144779	0.186114	*	NA	NA	NA	K00799//glutathione S-transferase [EC:2.5.1.18];K01188//beta-glucosidase [EC:3.2.1.21];K01876//aspartyl-tRNA synthetase [EC:6.1.1.12];K04498//E1A/CREB-binding protein [EC:2.3.1.48];K15015//solute carrier family 32 (vesicular inhibitory amino acid transporter);K05658//ATP-binding cassette, subfamily B (MDR/TAP), member 1 [EC:3.6.3.44];K09527//DnaJ homolog subfamily C member 7;K03644//lipoic acid s…	gi|130582|sp|P10978.1|POLX_TOBAC//RecName: Full=Retrovirus-related Pol polyprotein from transposon TNT 1-94; Includes: RecName: Full=Protease; Includes: RecName: Full=Reverse transcriptase; Includes: RecName: Full=Endonuclease [Nicotiana tabacum]
Solyc01g016950.1.1	891	1	1.715	0.778209	0.211166	*	NA	NA	NA	K07198//5'-AMP-activated protein kinase, catalytic alpha subunit [EC:2.7.11.11];K12619//5'-3' exoribonuclease 2 [EC:3.1.13.-];K16570//gamma-tubulin complex component 3;K00654//serine palmitoyltransferase [EC:2.3.1.50]	gi|56407681|gb|AAV88069.1|//hypothetical retrotransposon [Ipomoea batatas]
Solyc01g017050.1.1	318	5.385	14.26	1.40496	0.696173	*	NA	NA	NA	NA	gi|586673972|ref|XP_006837986.1|//hypothetical protein AMTR_s00102p00104790 [Amborella trichopoda]
Solyc01g017220.1.1	291	0.01	0.01	0	0.0655485	*	GO:0033178//proton-transporting two-sector ATPase complex, catalytic domain;GO:0009534//chloroplast thylakoid	GO:0032559//adenyl ribonucleotide binding;GO:0019829//cation-transporting ATPase activity;GO:0015078//hydrogen ion transmembrane transporter activity	GO:0015986//ATP synthesis coupled proton transport	K02114//F-type H+-transporting ATPase subunit epsilon	gi|91208994|ref|YP_538854.1|//ATP synthase CF1 epsilon subunit [Solanum bulbocastanum]
Solyc01g017320.1.1	207	0.01	1.195	6.90087	0.369611	*	NA	NA	NA	K02689//photosystem I P700 chlorophyll a apoprotein A1	gi|22091506|emb|CAC87909.1|//photosystem1 subunit A [Enkianthus chinensis]
Solyc01g017350.1.1	441	0.01	0.39	5.2854	0.189996	*	GO:0009536//plastid	GO:0034062//RNA polymerase activity;GO:0003676//nucleic acid binding	GO:0010467//gene expression	K03046//DNA-directed RNA polymerase subunit beta' [EC:2.7.7.6]	gi|544163603|ref|YP_008563078.1|//RNA polymerase beta' subunit (chloroplast) [Solanum lycopersicum]
Solyc01g017490.1.1	300	0.01	1.315	7.03892	0.390116	*	GO:0009536//plastid	NA	NA	NA	gi|543177598|gb|AGV54820.1|//cell wall-associated hydrolase [Phaseolus vulgaris]
Solyc01g017530.1.1	603	0.29	0.53	0.869939	0.126571	*	GO:0030529//ribonucleoprotein complex;GO:0009536//plastid	GO:0005198//structural molecule activity	GO:0010467//gene expression	K02967//small subunit ribosomal protein S2	gi|11465943|ref|NP_054485.1|//ribosomal protein S2 [Nicotiana tabacum]
Solyc01g017560.1.1	429	2.1	0.01	-7.71425	0.499507	*	NA	NA	NA	NA	NA
Solyc01g017600.2.1	939	33.68	43.635	0.373594	0.488954	*	NA	NA	NA	K03695//ATP-dependent Clp protease ATP-binding subunit ClpB	gi|460364885|ref|XP_004228340.1|//PREDICTED: transmembrane protein 45B-like [Solanum lycopersicum]
Solyc01g017720.1.1	1006	3.29	2.695	-0.287802	0.170349	*	NA	NA	NA	NA	NA
Solyc01g017730.1.1	354	0.01	0.6	5.90689	0.247394	*	NA	NA	NA	NA	NA
Solyc01g017750.1.1	459	0.38	0.01	-5.24793	0.18695	*	NA	NA	NA	NA	NA
Solyc01g017860.2.1	234	2.24	1.235	-0.858988	0.256638	*	NA	NA	NA	NA	NA
Solyc01g020140.2.1	2050	8.205	3.195	-1.36069	0.590622	*	GO:0043231//intracellular membrane-bounded organelle;GO:0016020//membrane	GO:0016763//transferase activity, transferring pentosyl groups;GO:0015018//galactosylgalactosylxylosylprotein 3-beta-glucuronosyltransferase activity;GO:0015020//glucuronosyltransferase activity	GO:0010413//glucuronoxylan metabolic process	K10157//galactosylgalactosylxylosylprotein 3-beta-glucuronosyltransferase 2 [EC:2.4.1.135];K00735//galactosylgalactosylxylosylprotein 3-beta-glucuronosyltransferase 1 [EC:2.4.1.135]	gi|565371611|ref|XP_006352396.1|//PREDICTED: probable beta-1,4-xylosyltransferase IRX14-like [Solanum tuberosum];gi|460365781|ref|XP_004228775.1|//PREDICTED: LOW QUALITY PROTEIN: probable beta-1,4-xylosyltransferase IRX14H-like [Solanum lycopersicum]
Solyc01g020190.2.1	378	0.01	0.475	5.56986	0.213697	*	NA	NA	NA	K10661//E3 ubiquitin-protein ligase MARCH6 [EC:2.3.2.27]	gi|723665263|ref|XP_010315222.1|//PREDICTED: probable E3 ubiquitin ligase SUD1 [Solanum lycopersicum]
Solyc01g020220.1.1	644	3.87	5.81	0.586205	0.339368	*	NA	GO:0000166//nucleotide binding	NA	K10756//replication factor C subunit 3/5	gi|460364874|ref|XP_004228337.1|//PREDICTED: replication factor C subunit 3 [Solanum lycopersicum]
Solyc01g020240.2.1	954	17.805	18.475	0.0532919	0.118313	*	NA	NA	NA	K06963//tRNA acetyltransferase TAN1	gi|460364879|ref|XP_004228339.1|//PREDICTED: uncharacterized protein LOC101253921 [Solanum lycopersicum]
Solyc01g020250.1.1	510	0.665	0.645	-0.0440552	0.0686157	*	NA	NA	NA	K10395//kinesin family member 4/21/27;K15086//(3S)-linalool synthase [EC:4.2.3.25];K18158//nuclear control of ATPase protein 2;K14513//ethylene-insensitive protein 2;K13356//alcohol-forming fatty acyl-CoA reductase [EC:1.2.1.84]	gi|723750001|ref|XP_010314547.1|//PREDICTED: LOW QUALITY PROTEIN: uncharacterized protein LOC104645167, partial [Solanum lycopersicum]
Solyc01g020320.2.1	201	10.56	6.315	-0.741755	0.498134	*	NA	NA	NA	NA	gi|723654332|ref|XP_010316220.1|//PREDICTED: uncharacterized protein LOC101253610 [Solanum lycopersicum]
Solyc01g020340.1.1	1362	1.06	0.965	-0.135463	0.0941616	*	NA	NA	NA	K03798//cell division protease FtsH [EC:3.4.24.-]	gi|723654294|ref|XP_010315818.1|//PREDICTED: pentatricopeptide repeat-containing protein At4g21065-like [Solanum lycopersicum]
Solyc01g020440.2.1	1504	22.66	21.7	-0.0624528	0.13485	*	GO:0043231//intracellular membrane-bounded organelle	GO:0003677//DNA binding;GO:0005524//ATP binding;GO:0032559//adenyl ribonucleotide binding;GO:0016462//pyrophosphatase activity;GO:0017111//nucleoside-triphosphatase activity;GO:0003676//nucleic acid binding	GO:0006260//DNA replication;GO:0006259//DNA metabolic process	K10756//replication factor C subunit 3/5	gi|460364874|ref|XP_004228337.1|//PREDICTED: replication factor C subunit 3 [Solanum lycopersicum]
Solyc01g020520.2.1	1296	1.945	1	-0.95977	0.255523	*	NA	NA	NA	K07765//S2P endopeptidase [EC:3.4.24.85]	gi|723654285|ref|XP_010315673.1|//PREDICTED: membrane-bound transcription factor site-2 protease-like isoform X4 [Solanum lycopersicum]
Solyc01g021600.2.1	690	1.415	2.045	0.531299	0.191626	*	NA	NA	NA	K01870//isoleucyl-tRNA synthetase [EC:6.1.1.5];K19027//zinc finger FYVE domain-containing protein 26	gi|460364870|ref|XP_004228335.1|//PREDICTED: dirigent protein 22-like [Solanum lycopersicum]
Solyc01g021640.2.1	2601	7.85	8.7	0.148323	0.177856	*	NA	NA	NA	K11799//WD repeat-containing protein 21A	gi|460364868|ref|XP_004228334.1|//PREDICTED: uncharacterized protein LOC101252105 [Solanum lycopersicum]
Solyc01g021670.2.1	1253	40.935	35.945	-0.187544	0.316953	*	NA	NA	NA	NA	gi|460364866|ref|XP_004228333.1|//PREDICTED: uncharacterized protein LOC101251608 [Solanum lycopersicum]
Solyc01g021730.2.1	798	0.01	0.205	4.35755	0.130282	*	NA	NA	NA	NA	gi|460365757|ref|XP_004228763.1|//PREDICTED: NAC domain-containing protein 78-like [Solanum lycopersicum]
Solyc01g022740.2.1	2116	10.14	7.095	-0.515183	0.401999	*	NA	NA	NA	K10443//kelch-like protein 2/3	gi|460364862|ref|XP_004228331.1|//PREDICTED: F-box/kelch-repeat protein At1g55270-like [Solanum lycopersicum]
Solyc01g022750.2.1	399	101.23	90.54	-0.16101	0.308803	*	NA	NA	NA	K03950//NADH dehydrogenase (ubiquinone) 1 alpha subcomplex subunit 6	gi|460364860|ref|XP_004228330.1|//PREDICTED: NADH dehydrogenase [ubiquinone] 1 alpha subcomplex subunit 6 [Solanum lycopersicum]
Solyc01g028800.1.1	2226	0.88	0.38	-1.2115	0.185814	*	NA	NA	NA	K17943//pumilio RNA-binding family	gi|723656642|ref|XP_004228945.2|//PREDICTED: pumilio homolog 12 [Solanum lycopersicum]
Solyc01g028810.2.1	2075	383.13	600.325	0.64791	0.705161	*	GO:0044424//intracellular part;GO:0005737//cytoplasm	GO:0005515//protein binding;GO:0005524//ATP binding;GO:0032559//adenyl ribonucleotide binding	GO:0006457//protein folding;GO:0042026//protein refolding	K04077//chaperonin GroEL	gi|460366131|ref|XP_004228946.1|//PREDICTED: ruBisCO large subunit-binding protein subunit beta, chloroplastic [Solanum lycopersicum]
Solyc01g028830.2.1	1161	76.9	68.275	-0.171626	0.316181	*	NA	GO:0032559//adenyl ribonucleotide binding;GO:0004672//protein kinase activity	GO:0006464//cellular protein modification process	K04733//interleukin-1 receptor-associated kinase 4 [EC:2.7.11.1]	gi|460366133|ref|XP_004228947.1|//PREDICTED: probable receptor-like protein kinase At5g56460 [Solanum lycopersicum]
Solyc01g028860.2.1	2121	258.95	276.925	0.0968217	0.233002	*	NA	NA	NA	K14404//cleavage and polyadenylation specificity factor subunit 4	gi|460366135|ref|XP_004228948.1|//PREDICTED: uncharacterized protein LOC101253713 [Solanum lycopersicum]
Solyc01g028870.2.1	876	27.355	36.14	0.401792	0.496461	*	NA	NA	NA	NA	gi|460366137|ref|XP_004228949.1|//PREDICTED: uncharacterized protein LOC101254024 isoform X1 [Solanum lycopersicum]
Solyc01g028900.2.1	1077	68.51	70.46	0.0404899	0.126185	*	NA	GO:0004738//pyruvate dehydrogenase activity	GO:0008152//metabolic process	K00167//2-oxoisovalerate dehydrogenase E1 component beta subunit [EC:1.2.4.4]	gi|460366139|ref|XP_004228950.1|//PREDICTED: 2-oxoisovalerate dehydrogenase subunit beta 2, mitochondrial-like [Solanum lycopersicum]
Solyc01g028930.2.1	1018	25.505	24.055	-0.0844433	0.168826	*	GO:0043231//intracellular membrane-bounded organelle;GO:0005634//nucleus	GO:0003677//DNA binding;GO:0003676//nucleic acid binding	GO:0006352//DNA-templated transcription, initiation	K03120//transcription initiation factor TFIID TATA-box-binding protein	gi|568215118|ref|NP_001275090.1|//TATA-box-binding protein [Solanum tuberosum]
Solyc01g028970.1.1	1695	1.37	1.46	0.0917925	0.0883488	*	NA	NA	NA	K08507//unconventional SNARE in the endoplasmic reticulum protein 1;K10751//chromatin assembly factor 1 subunit B;K09833//homogentisate phytyltransferase / homogentisate geranylgeranyltransferase [EC:2.5.1.115 2.5.1.116];K00121//S-(hydroxymethyl)glutathione dehydrogenase / alcohol dehydrogenase [EC:1.1.1.284 1.1.1.1];K17470//sulfate transporter 1, high-affinity	gi|460416322|ref|XP_004253493.1|//PREDICTED: uncharacterized protein LOC101265119 [Solanum lycopersicum]
Solyc01g034010.1.1	1590	0.35	0.9	1.36257	0.196324	*	NA	NA	NA	K19042//E3 ubiquitin-protein ligase BOI and related proteins [EC:2.3.2.27];K03178//ubiquitin-activating enzyme E1 [EC:6.2.1.45];K04460//serine/threonine-protein phosphatase 5 [EC:3.1.3.16]	gi|565356994|ref|XP_006345340.1|//PREDICTED: serine/threonine-protein phosphatase 7 long form homolog [Solanum tuberosum]
Solyc01g034020.2.1	921	71.15	71.095	-0.00111566	0.0697096	*	GO:0044424//intracellular part	GO:0043169//cation binding;GO:0016791//phosphatase activity	NA	K04382//serine/threonine-protein phosphatase 2A catalytic subunit [EC:3.1.3.16]	gi|460366147|ref|XP_004228954.1|//PREDICTED: serine/threonine-protein phosphatase PP2A catalytic subunit [Solanum lycopersicum]
Solyc01g034040.1.1	2121	1.98	2.255	0.187627	0.123075	*	NA	NA	NA	NA	gi|723700482|ref|XP_010321179.1|//PREDICTED: uncharacterized protein LOC104647462 [Solanum lycopersicum]
Solyc01g034080.1.1	1413	0.01	0.01	0	0.0655485	*	GO:0031224//intrinsic component of membrane	GO:0005275//amine transmembrane transporter activity	GO:0006865//amino acid transport	K03294//basic amino acid/polyamine antiporter, APA family;K11584//serine/threonine-protein phosphatase 2A regulatory subunit B'	gi|460366154|ref|XP_004228957.1|//PREDICTED: probable polyamine transporter At3g13620 [Solanum lycopersicum]
Solyc01g034150.2.1	3344	9.505	10.555	0.151168	0.191734	*	NA	NA	NA	K03509//DNA polymerase eta [EC:2.7.7.7]	gi|723656606|ref|XP_010318282.1|//PREDICTED: DNA polymerase eta isoform X9 [Solanum lycopersicum];gi|460366149|ref|XP_004228955.1|//PREDICTED: DNA polymerase eta-like [Solanum lycopersicum]
Solyc01g034160.1.1	879	11.16	5.98	-0.90012	0.555832	*	NA	NA	NA	K01188//beta-glucosidase [EC:3.2.1.21];K03549//KUP system potassium uptake protein;K07374//tubulin alpha;K05658//ATP-binding cassette, subfamily B (MDR/TAP), member 1 [EC:3.6.3.44]	gi|147839269|emb|CAN74624.1|//hypothetical protein VITISV_024822 [Vitis vinifera]
Solyc01g044270.2.1	2725	10.055	10.685	0.0876738	0.143173	*	NA	NA	NA	K09518//DnaJ homolog subfamily B member 12	gi|460366163|ref|XP_004228961.1|//PREDICTED: uncharacterized protein LOC101261851 [Solanum lycopersicum]
Solyc01g044330.1.1	1581	0.01	0.01	0	0.0655485	*	NA	NA	NA	K11446//histone demethylase JARID1 [EC:1.14.11.-]	gi|565388906|ref|XP_006360207.1|//PREDICTED: uncharacterized protein LOC102585332 [Solanum tuberosum]
Solyc01g044350.2.1	2757	13.41	11.6	-0.209184	0.254751	*	NA	NA	NA	K11968//ariadne-1 [EC:2.3.2.27]	gi|460366165|ref|XP_004228962.1|//PREDICTED: probable E3 ubiquitin-protein ligase ARI7 [Solanum lycopersicum]
Solyc01g044360.2.1	3336	102.85	98.205	-0.0666734	0.177127	*	NA	NA	NA	K11498//centromeric protein E;K18752//transportin-1	gi|460366167|ref|XP_004228963.1|//PREDICTED: importin-5 [Solanum lycopersicum]
Solyc01g044370.1.1	847	2.065	1.075	-0.941805	0.261422	*	NA	NA	NA	K15631//molybdenum cofactor sulfurtransferase [EC:2.8.1.9]	gi|565346034|ref|XP_006340075.1|//PREDICTED: MOSC domain-containing protein 2, mitochondrial-like isoform X1 [Solanum tuberosum]
Solyc01g044420.2.1	1731	0.42	0.33	-0.347923	0.0934537	*	NA	NA	NA	NA	gi|460366208|ref|XP_004228981.1|//PREDICTED: uncharacterized protein LOC101246855 isoform X2 [Solanum lycopersicum]
Solyc01g044480.2.1	1207	19.98	23.525	0.235638	0.327292	*	NA	NA	GO:0044249//cellular biosynthetic process	K02356//elongation factor P;K01687//dihydroxy-acid dehydratase [EC:4.2.1.9]	gi|460366170|ref|XP_004228964.1|//PREDICTED: uncharacterized protein LOC101264248 isoform X1 [Solanum lycopersicum];gi|460366172|ref|XP_004228965.1|//PREDICTED: uncharacterized protein LOC101264248 isoform X2 [Solanum lycopersicum]
Solyc01g048590.1.1	252	1.035	7.91	2.93405	0.691691	*	NA	NA	NA	K02703//photosystem II P680 reaction center D1 protein	gi|408901302|gb|AFU95385.1|//PsbA, partial (chloroplast) [Bergia texana]
Solyc01g049650.2.1	1509	84.275	72.87	-0.20978	0.365107	*	GO:0044424//intracellular part	GO:0032559//adenyl ribonucleotide binding;GO:0016301//kinase activity;GO:0031420//alkali metal ion binding	GO:0006007//glucose catabolic process;GO:0006796//phosphate-containing compound metabolic process	K00873//pyruvate kinase [EC:2.7.1.40]	gi|460366177|ref|XP_004228967.1|//PREDICTED: pyruvate kinase, cytosolic isozyme [Solanum lycopersicum]
Solyc01g049680.2.1	1383	82.29	93.06	0.177444	0.331775	*	NA	NA	NA	NA	gi|460366179|ref|XP_004228968.1|//PREDICTED: transcription factor Pur-alpha 1 isoform X1 [Solanum lycopersicum]
Solyc01g049700.2.1	735	0.01	1.11	6.79442	0.355068	*	NA	NA	NA	K04733//interleukin-1 receptor-associated kinase 4 [EC:2.7.11.1];K18667//activating signal cointegrator complex subunit 2;K13116//ATP-dependent RNA helicase DDX41 [EC:3.6.4.13];K13832//3-dehydroquinate dehydratase / shikimate dehydrogenase [EC:4.2.1.10 1.1.1.25];K05605//3-hydroxyisobutyryl-CoA hydrolase [EC:3.1.2.4]	gi|315937171|gb|ADU56211.1|//gag-pol polyprotein [Solanum lycopersicum]
Solyc01g049770.2.1	246	0.975	5.79	2.57009	0.615847	*	NA	NA	NA	NA	NA
Solyc01g049810.2.1	1689	1.17	1.53	0.387023	0.143452	*	NA	NA	NA	K17964//leucine-rich PPR motif-containing protein, mitochondrial;K19589//release factor glutamine methyltransferase [EC:2.1.1.297];K03452//magnesium/proton exchanger	gi|723656744|ref|XP_010318444.1|//PREDICTED: pentatricopeptide repeat-containing protein At5g56310 [Solanum lycopersicum]
Solyc01g049820.2.1	1266	1.41	0.805	-0.808634	0.193535	*	NA	NA	NA	K10406//kinesin family member C2/C3	gi|723656741|ref|XP_010318440.1|//PREDICTED: LOW QUALITY PROTEIN: kinesin-like protein KIF15 [Solanum lycopersicum]
Solyc01g049840.1.1	663	0.725	0.01	-6.17991	0.278624	*	NA	NA	NA	K10406//kinesin family member C2/C3	gi|565355445|ref|XP_006344599.1|//PREDICTED: uncharacterized protein LOC102579723 [Solanum tuberosum]
Solyc01g049880.2.1	768	2.215	2.49	0.168839	0.123461	*	NA	NA	NA	NA	gi|460390052|ref|XP_004240656.1|//PREDICTED: uncharacterized protein LOC101250021 [Solanum lycopersicum]
Solyc01g049890.2.1	1246	198.87	174.565	-0.188061	0.354253	*	NA	NA	NA	NA	gi|723656759|ref|XP_010318468.1|//PREDICTED: uncharacterized protein LOC101267442 isoform X1 [Solanum lycopersicum];gi|460366184|ref|XP_004228970.1|//PREDICTED: uncharacterized protein LOC101267442 isoform 1 [Solanum lycopersicum]
Solyc01g049900.2.1	1272	2.77	1.655	-0.743055	0.26687	*	NA	NA	NA	K07765//S2P endopeptidase [EC:3.4.24.85]	gi|460366227|ref|XP_004228990.1|//PREDICTED: membrane-bound transcription factor site-2 protease-like isoform X1 [Solanum lycopersicum]
Solyc01g049930.2.1	282	0.01	0.725	6.17991	0.278624	*	NA	NA	NA	NA	NA
Solyc01g049960.2.1	1124	88.7	79.985	-0.149205	0.293231	*	NA	NA	NA	NA	gi|460366188|ref|XP_004228972.1|//PREDICTED: uncharacterized protein LOC101267925 [Solanum lycopersicum]
Solyc01g050010.2.1	2766	2.77	3.565	0.364016	0.202201	*	NA	NA	NA	K03231//elongation factor 1-alpha;K10398//kinesin family member 11;K01507//inorganic pyrophosphatase [EC:3.6.1.1];K05658//ATP-binding cassette, subfamily B (MDR/TAP), member 1 [EC:3.6.3.44];K11593//eukaryotic translation initiation factor 2C	gi|697113794|ref|XP_009610782.1|//PREDICTED: zinc finger BED domain-containing protein DAYSLEEPER-like [Nicotiana tomentosiformis];gi|629115474|gb|KCW80149.1|//hypothetical protein EUGRSUZ_C01493 [Eucalyptus grandis]
Solyc01g050040.2.1	1723	7.51	6.3	-0.253461	0.227382	*	NA	NA	NA	K11982//E3 ubiquitin-protein ligase RNF115/126 [EC:2.3.2.27]	gi|723656788|ref|XP_010318505.1|//PREDICTED: LOW QUALITY PROTEIN: E3 ubiquitin-protein ligase RING1 [Solanum lycopersicum];gi|565362986|ref|XP_006348224.1|//PREDICTED: E3 ubiquitin-protein ligase RING1-like isoform X1 [Solanum tuberosum]
Solyc01g050060.1.1	285	0.01	0.01	0	0.0655485	*	NA	NA	NA	NA	gi|698526530|ref|XP_009760100.1|//PREDICTED: uncharacterized protein LOC104212508 [Nicotiana sylvestris]
Solyc01g050070.2.1	873	22.75	19.52	-0.220913	0.308653	*	NA	NA	NA	NA	gi|565362984|ref|XP_006348223.1|//PREDICTED: uncharacterized protein LOC102578643 [Solanum tuberosum];gi|460366191|ref|XP_004228973.1|//PREDICTED: uncharacterized protein LOC101268790 isoform X1 [Solanum lycopersicum]
Solyc01g056260.1.1	625	2.175	0.255	-3.09245	0.410815	*	NA	NA	NA	NA	gi|565404424|ref|XP_006367640.1|//PREDICTED: putative ribonuclease H protein At1g65750-like [Solanum tuberosum];gi|698479817|ref|XP_009786979.1|//PREDICTED: uncharacterized protein LOC104235009 [Nicotiana sylvestris]
Solyc01g056270.2.1	315	0.65	0.01	-6.02237	0.260778	*	NA	NA	NA	NA	gi|698479817|ref|XP_009786979.1|//PREDICTED: uncharacterized protein LOC104235009 [Nicotiana sylvestris]
Solyc01g056310.2.1	1665	0.095	0.175	0.881356	0.0915019	*	GO:0044421//extracellular region part	GO:0046914//transition metal ion binding;GO:0003824//catalytic activity	GO:0008152//metabolic process	K00423//L-ascorbate oxidase [EC:1.10.3.3]	gi|460366385|ref|XP_004229062.1|//PREDICTED: L-ascorbate oxidase homolog [Solanum lycopersicum]
Solyc01g056330.1.1	384	0.01	0.535	5.74147	0.229656	*	GO:0009536//plastid	GO:0034062//RNA polymerase activity;GO:0003676//nucleic acid binding	GO:0010467//gene expression	K03046//DNA-directed RNA polymerase subunit beta' [EC:2.7.7.6]	gi|108773120|ref|YP_635629.1|//RNA polymerase beta'' subunit [Solanum tuberosum]
Solyc01g056340.2.1	1572	9.525	7.82	-0.28455	0.269401	*	GO:0043231//intracellular membrane-bounded organelle	GO:0005488//binding	GO:0007602//phototransduction	K10571//de-etiolated-1	gi|350534582|ref|NP_001234148.1|//light-mediated development protein DET1 [Solanum lycopersicum]
Solyc01g056480.2.1	860	3.39	2.51	-0.433598	0.217816	*	NA	NA	NA	NA	gi|460365879|ref|XP_004228823.1|//PREDICTED: putative transactivator/viroplasmin protein-like [Solanum lycopersicum]
Solyc01g056510.1.1	294	0.725	3.505	2.27336	0.488739	*	NA	NA	NA	K03231//elongation factor 1-alpha;K10398//kinesin family member 11;K01507//inorganic pyrophosphatase [EC:3.6.1.1];K05658//ATP-binding cassette, subfamily B (MDR/TAP), member 1 [EC:3.6.3.44]	gi|698521551|ref|XP_009757583.1|//PREDICTED: zinc finger BED domain-containing protein RICESLEEPER 3-like [Nicotiana sylvestris]
Solyc01g056520.2.1	4212	11.485	9.3	-0.304448	0.303419	*	NA	GO:0022892//substrate-specific transporter activity	GO:0015031//protein transport	K18460//exportin-7	gi|460366379|ref|XP_004229060.1|//PREDICTED: exportin-7-like [Solanum lycopersicum];gi|723657418|ref|XP_010319657.1|//PREDICTED: exportin-7 isoform X1 [Solanum lycopersicum]
Solyc01g056570.2.1	3583	22.92	22.595	-0.0206035	0.0887564	*	NA	NA	NA	K15421//secretion-regulating guanine nucleotide exchange factor;K10615//E3 ubiquitin-protein ligase HERC4 [EC:2.3.2.26]	gi|460366377|ref|XP_004229059.1|//PREDICTED: uncharacterized protein LOC101261550 isoform X1 [Solanum lycopersicum]
Solyc01g056600.2.1	1033	2.89	1.205	-1.26204	0.36146	*	NA	NA	NA	K12619//5'-3' exoribonuclease 2 [EC:3.1.13.-];K12598//ATP-dependent RNA helicase DOB1 [EC:3.6.4.13]	gi|113205327|gb|ABI34342.1|//Polyprotein, putative [Solanum demissum];gi|723657399|ref|XP_010319634.1|//PREDICTED: double-stranded RNA-binding protein 1 isoform X2 [Solanum lycopersicum]
Solyc01g056620.2.1	1515	6.05	5.85	-0.0484985	0.0901935	*	NA	NA	NA	NA	gi|460366375|ref|XP_004229058.1|//PREDICTED: double-stranded RNA-binding protein 1-like [Solanum lycopersicum];gi|723657405|ref|XP_010319639.1|//PREDICTED: double-stranded RNA-binding protein 4 isoform X4 [Solanum lycopersicum]
Solyc01g056690.2.1	1962	17.67	17.115	-0.0460407	0.113273	*	NA	GO:0032559//adenyl ribonucleotide binding;GO:0004702//receptor signaling protein serine/threonine kinase activity;GO:0016791//phosphatase activity	GO:0006464//cellular protein modification process	K17506//protein phosphatase 1L [EC:3.1.3.16]	gi|460366371|ref|XP_004229056.1|//PREDICTED: protein kinase and PP2C-like domain-containing protein isoform X1 [Solanum lycopersicum]
Solyc01g056720.2.1	651	25.77	26.715	0.0519575	0.126485	*	GO:0016020//membrane	NA	NA	K09875//aquaporin SIP	gi|723657373|ref|XP_010319603.1|//PREDICTED: LOW QUALITY PROTEIN: probable aquaporin SIP2-1 [Solanum lycopersicum]
Solyc01g056750.1.1	633	0.505	1.26	1.31907	0.234718	*	NA	NA	NA	K09250//cellular nucleic acid-binding protein	gi|723657368|ref|XP_010319595.1|//PREDICTED: uncharacterized protein LOC101259478 isoform X5 [Solanum lycopersicum]
Solyc01g056760.2.1	2475	7.045	9.59	0.444931	0.357256	*	NA	NA	NA	K09250//cellular nucleic acid-binding protein;K05658//ATP-binding cassette, subfamily B (MDR/TAP), member 1 [EC:3.6.3.44]	gi|460410383|ref|XP_004250609.1|//PREDICTED: uncharacterized protein LOC101249424 [Solanum lycopersicum];gi|723657368|ref|XP_010319595.1|//PREDICTED: uncharacterized protein LOC101259478 isoform X5 [Solanum lycopersicum];gi|460366367|ref|XP_004229054.1|//PREDICTED: uncharacterized protein LOC101259478 [Solanum lycopersicum]
Solyc01g056780.2.1	471	176.675	299.63	0.762084	0.741345	*	GO:0030529//ribonucleoprotein complex;GO:0009536//plastid	GO:0005198//structural molecule activity	GO:0022613//ribonucleoprotein complex biogenesis;GO:0010467//gene expression	K02914//large subunit ribosomal protein L34	gi|460366365|ref|XP_004229053.1|//PREDICTED: 50S ribosomal protein L34, chloroplastic [Solanum lycopersicum]
Solyc01g056790.2.1	1403	1.305	2.325	0.833181	0.257411	*	NA	NA	NA	K18789//xylogalacturonan beta-1,3-xylosyltransferase [EC:2.4.2.41]	gi|565359501|ref|XP_006346547.1|//PREDICTED: probable glycosyltransferase At5g03795-like isoform X1 [Solanum tuberosum]
Solyc01g056800.1.1	492	0.83	0.925	0.156342	0.0947192	*	NA	NA	NA	K18789//xylogalacturonan beta-1,3-xylosyltransferase [EC:2.4.2.41]	gi|723657337|ref|XP_010319570.1|//PREDICTED: probable glycosyltransferase At5g03795 [Solanum lycopersicum]
Solyc01g056810.2.1	1203	9.46	9.67	0.0316757	0.0868689	*	NA	NA	GO:0006810//transport	K08486//syntaxin 1B/2/3	gi|723657334|ref|XP_010319568.1|//PREDICTED: syntaxin-132-like isoform X2 [Solanum lycopersicum];gi|460366362|ref|XP_004229052.1|//PREDICTED: syntaxin-132-like isoform X1 [Solanum lycopersicum]
Solyc01g056820.1.1	585	0.01	0.01	0	0.0655485	*	NA	NA	NA	K01251//adenosylhomocysteinase [EC:3.3.1.1];K11292//transcription elongation factor SPT6;K11000//callose synthase [EC:2.4.1.-];K18577//mannosylglycoprotein endo-beta-mannosidase [EC:3.2.1.152]	gi|697157186|ref|XP_009587347.1|//PREDICTED: uncharacterized protein LOC104085098 [Nicotiana tomentosiformis]
Solyc01g056850.2.1	2271	94.49	63.575	-0.571702	0.646412	*	NA	GO:0016879//ligase activity, forming carbon-nitrogen bonds	GO:0006220//pyrimidine nucleotide metabolic process	K01937//CTP synthase [EC:6.3.4.2]	gi|723657326|ref|XP_010319553.1|//PREDICTED: CTP synthase 1-like isoform X2 [Solanum lycopersicum];gi|460366360|ref|XP_004229051.1|//PREDICTED: CTP synthase-like [Solanum lycopersicum]
Solyc01g056860.1.1	561	3.305	2.475	-0.417222	0.211016	*	NA	NA	NA	K01188//beta-glucosidase [EC:3.2.1.21];K04498//E1A/CREB-binding protein [EC:2.3.1.48];K05387//glutamate receptor, ionotropic, plant;K15015//solute carrier family 32 (vesicular inhibitory amino acid transporter);K05658//ATP-binding cassette, subfamily B (MDR/TAP), member 1 [EC:3.6.3.44]	gi|130582|sp|P10978.1|POLX_TOBAC//RecName: Full=Retrovirus-related Pol polyprotein from transposon TNT 1-94; Includes: RecName: Full=Protease; Includes: RecName: Full=Reverse transcriptase; Includes: RecName: Full=Endonuclease [Nicotiana tabacum]
Solyc01g056930.1.1	267	0.01	0.965	6.59246	0.328901	*	GO:0031224//intrinsic component of membrane;GO:0009941//chloroplast envelope	NA	NA	NA	gi|544163672|ref|YP_008563147.1|//hypothetical chloroplast RF1 (chloroplast) [Solanum lycopersicum]
Solyc01g056940.2.1	471	571.35	675.23	0.241004	0.416928	*	GO:0043231//intracellular membrane-bounded organelle;GO:0030529//ribonucleoprotein complex	GO:0043169//cation binding;GO:0005198//structural molecule activity	GO:0010467//gene expression	K02977//small subunit ribosomal protein S27Ae	gi|460366357|ref|XP_004229050.1|//PREDICTED: ubiquitin-40S ribosomal protein S27a [Solanum lycopersicum]
Solyc01g056990.2.1	855	1.17	2.09	0.836994	0.244177	*	NA	NA	NA	NA	gi|460366523|ref|XP_004229131.1|//PREDICTED: uncharacterized protein LOC101257802 isoform X1 [Solanum lycopersicum]
Solyc01g057000.2.1	519	1.035	0.35	-1.5642	0.223886	*	NA	NA	NA	NA	gi|460366353|ref|XP_004229048.1|//PREDICTED: universal stress protein A-like protein isoform X1 [Solanum lycopersicum]
Solyc01g057020.2.1	528	6.975	4.45	-0.648388	0.39061	*	NA	NA	NA	NA	gi|460366349|ref|XP_004229046.1|//PREDICTED: protein TRIGALACTOSYLDIACYLGLYCEROL 4, chloroplastic [Solanum lycopersicum]
Solyc01g057040.2.1	1778	19.005	20.875	0.135397	0.224315	*	NA	NA	NA	NA	gi|460366349|ref|XP_004229046.1|//PREDICTED: protein TRIGALACTOSYLDIACYLGLYCEROL 4, chloroplastic [Solanum lycopersicum]
Solyc01g057080.1.1	342	0.01	0.545	5.76818	0.234117	*	NA	NA	NA	K09286//EREBP-like factor	gi|460366521|ref|XP_004229130.1|//PREDICTED: ethylene-responsive transcription factor ERF020-like [Solanum lycopersicum]
Solyc01g057090.2.1	1500	15.715	20.645	0.39365	0.434173	*	NA	NA	NA	K13863//solute carrier family 7 (cationic amino acid transporter), member 1	gi|460366347|ref|XP_004229045.1|//PREDICTED: uncharacterized protein LOC101255527 isoform X1 [Solanum lycopersicum]
Solyc01g057160.1.1	201	0.01	1.26	6.97728	0.381644	*	NA	NA	NA	NA	NA
Solyc01g057200.2.1	1413	6.145	10.63	0.790657	0.514264	*	NA	NA	NA	K17964//leucine-rich PPR motif-containing protein, mitochondrial;K17710//pentatricopeptide repeat domain-containing protein 1	gi|460366343|ref|XP_004229043.1|//PREDICTED: pentatricopeptide repeat-containing protein At3g06430, chloroplastic-like [Solanum lycopersicum]
Solyc01g057210.2.1	1119	47.75	43.705	-0.127702	0.252799	*	NA	GO:0032559//adenyl ribonucleotide binding;GO:0004673//protein histidine kinase activity	GO:0007165//signal transduction;GO:0006468//protein phosphorylation	K00898//pyruvate dehydrogenase kinase 2/3/4 [EC:2.7.11.2]	gi|460366341|ref|XP_004229042.1|//PREDICTED: [Pyruvate dehydrogenase (acetyl-transferring)] kinase, mitochondrial [Solanum lycopersicum]
Solyc01g057260.2.1	1320	0.235	0.33	0.489805	0.0955986	*	NA	NA	NA	K07393//putative glutathione S-transferase	gi|565404762|ref|XP_006367795.1|//PREDICTED: UPF0481 protein At3g47200-like [Solanum tuberosum]
Solyc01g057270.2.1	2874	0.73	0.68	-0.102362	0.0822144	*	NA	NA	NA	NA	gi|723656833|ref|XP_010318684.1|//PREDICTED: calmodulin-binding transcription factor SR4 isoform X1 [Solanum lycopersicum]
Solyc01g057300.1.1	924	0.01	0.175	4.12928	0.116919	*	NA	NA	NA	K13422//transcription factor MYC2	gi|460366501|ref|XP_004229120.1|//PREDICTED: transcription factor bHLH95-like [Solanum lycopersicum]
Solyc01g057310.2.1	4494	0.425	4.35	3.35548	0.574278	*	NA	NA	NA	K10400//kinesin family member 15	gi|460366499|ref|XP_004229119.1|//PREDICTED: phragmoplast orienting kinesin-1 isoform X1 [Solanum lycopersicum]
Solyc01g057320.1.1	7420	6.065	6.555	0.112088	0.138004	*	NA	NA	NA	K10400//kinesin family member 15	gi|460366499|ref|XP_004229119.1|//PREDICTED: phragmoplast orienting kinesin-1 isoform X1 [Solanum lycopersicum];gi|723657247|ref|XP_010319414.1|//PREDICTED: phragmoplast orienting kinesin-1 isoform X2 [Solanum lycopersicum]
Solyc01g057460.2.1	557	14.865	13.815	-0.105684	0.175046	*	NA	NA	NA	K14972//PAX-interacting protein 1	gi|460366330|ref|XP_004229038.1|//PREDICTED: mediator of RNA polymerase II transcription subunit 15a-like [Solanum lycopersicum];gi|723657219|ref|XP_010319382.1|//PREDICTED: mediator of RNA polymerase II transcription subunit 15a [Solanum lycopersicum]
Solyc01g057480.1.1	1278	0.125	0.01	-3.64386	0.103428	*	NA	NA	NA	K15255//ATP-dependent DNA helicase PIF1 [EC:3.6.4.12]	gi|698537385|ref|XP_009764813.1|//PREDICTED: ATP-dependent DNA helicase RRM3-like isoform X1 [Nicotiana sylvestris]
Solyc01g057510.1.1	693	0.245	0.01	-4.61471	0.144267	*	NA	NA	NA	NA	gi|460366489|ref|XP_004229114.1|//PREDICTED: bax inhibitor 1-like [Solanum lycopersicum]
Solyc01g057520.2.1	3255	18.83	15.955	-0.239024	0.30891	*	NA	NA	NA	K18423//exportin-2 (importin alpha re-exporter)	gi|460366326|ref|XP_004229037.1|//PREDICTED: uncharacterized protein LOC101250250 [Solanum lycopersicum]
Solyc01g057570.2.1	786	12.445	13.48	0.115254	0.179615	*	NA	NA	NA	K10768//alkylated DNA repair protein alkB homolog 6 [EC:1.14.11.-]	gi|460366324|ref|XP_004229036.1|//PREDICTED: alpha-ketoglutarate-dependent dioxygenase alkB homolog 6 [Solanum lycopersicum]
Solyc01g057760.2.1	3825	48.665	50.345	0.0489639	0.136781	*	NA	NA	NA	K12823//ATP-dependent RNA helicase DDX5/DBP2 [EC:3.6.4.13]	gi|723657166|ref|XP_010319285.1|//PREDICTED: DEAD-box ATP-dependent RNA helicase 46 [Solanum lycopersicum];gi|460366475|ref|XP_004229107.1|//PREDICTED: DEAD-box ATP-dependent RNA helicase 40-like [Solanum lycopersicum]
Solyc01g057770.2.1	2401	77.63	116.165	0.581489	0.656493	*	GO:0031224//intrinsic component of membrane;GO:0005768//endosome;GO:0043674//columella;GO:0016021//integral component of membrane;GO:0016328//lateral plasma membrane;GO:0005773//vacuole	GO:0015301//anion:anion antiporter activity;GO:0080139//borate efflux transmembrane transporter activity;GO:0005452//inorganic anion exchanger activity	GO:0006811//ion transport;GO:0035445//borate transmembrane transport	K13855//solute carrier family 4 (anion exchanger), member 2;K13862//solute carrier family 4 (sodium borate transporter), member 11	gi|470122139|ref|XP_004297106.1|//PREDICTED: probable boron transporter 2-like [Fragaria vesca subsp. vesca];gi|460366320|ref|XP_004229035.1|//PREDICTED: boron transporter 1 isoform X2 [Solanum lycopersicum]
Solyc01g057780.2.1	2625	13.06	19.68	0.591575	0.538673	*	NA	NA	NA	K02350//DNA polymerase zeta [EC:2.7.7.7]	gi|460366473|ref|XP_004229106.1|//PREDICTED: zinc finger protein VAR3, chloroplastic [Solanum lycopersicum]
Solyc01g057830.2.1	1239	86.905	135.175	0.637317	0.685642	*	NA	GO:0003676//nucleic acid binding	NA	K02945//small subunit ribosomal protein S1	gi|460366318|ref|XP_004229034.1|//PREDICTED: 30S ribosomal protein S1, chloroplastic [Solanum lycopersicum]
Solyc01g057840.2.1	1737	0.03	1.095	5.18982	0.317468	*	NA	NA	NA	NA	gi|460366316|ref|XP_004229033.1|//PREDICTED: nuclear export mediator factor Nemf [Solanum lycopersicum]
Solyc01g057850.2.1	3988	17.83	17.85	0.00161737	0.0675861	*	NA	NA	NA	K10589//ubiquitin-protein ligase E3 C [EC:2.3.2.26]	gi|460366316|ref|XP_004229033.1|//PREDICTED: nuclear export mediator factor Nemf [Solanum lycopersicum]
Solyc01g057880.1.1	1812	0.16	0.01	-4	0.113659	*	NA	NA	NA	NA	gi|723730932|ref|XP_010326487.1|//PREDICTED: uncharacterized protein LOC104649295 [Solanum lycopersicum]
Solyc01g057900.2.1	3574	20.68	19.86	-0.0583706	0.130303	*	GO:0044464//cell part;GO:0005622//intracellular	GO:0016879//ligase activity, forming carbon-nitrogen bonds;GO:0004842//ubiquitin-protein transferase activity	GO:0043412//macromolecule modification;GO:0016567//protein ubiquitination	K10589//ubiquitin-protein ligase E3 C [EC:2.3.2.26]	gi|723657137|ref|XP_010319245.1|//PREDICTED: E3 ubiquitin-protein ligase UPL6 [Solanum lycopersicum];gi|460366314|ref|XP_004229032.1|//PREDICTED: E3 ubiquitin-protein ligase UPL6-like [Solanum lycopersicum]
Solyc01g057910.2.1	864	5.155	1.97	-1.38778	0.494745	*	NA	NA	NA	K09422//myb proto-oncogene protein, plant	gi|460366312|ref|XP_004229031.1|//PREDICTED: transcription factor MYB108-like [Solanum lycopersicum]
Solyc01g058010.2.1	2104	17.06	13.88	-0.29761	0.345481	*	NA	GO:0003824//catalytic activity	NA	K02986//small subunit ribosomal protein S4;K11593//eukaryotic translation initiation factor 2C	gi|723657128|ref|XP_010319230.1|//PREDICTED: LOW QUALITY PROTEIN: alkaline/neutral invertase CINV1 [Solanum lycopersicum];gi|565341655|ref|XP_006337994.1|//PREDICTED: alkaline/neutral invertase CINV2-like [Solanum tuberosum]
Solyc01g058020.2.1	423	11.14	2.29	-2.28233	0.72854	*	NA	NA	NA	NA	gi|723657128|ref|XP_010319230.1|//PREDICTED: LOW QUALITY PROTEIN: alkaline/neutral invertase CINV1 [Solanum lycopersicum]
Solyc01g058030.1.1	1218	0.98	1.85	0.916672	0.241217	*	NA	GO:0003824//catalytic activity;GO:0016491//oxidoreductase activity	GO:0008152//metabolic process	K04125//gibberellin 2-oxidase [EC:1.14.11.13]	gi|460366463|ref|XP_004229101.1|//PREDICTED: gibberellin 2-beta-dioxygenase 2-like [Solanum lycopersicum]
Solyc01g058040.1.1	369	1.025	0.01	-6.67948	0.338467	*	NA	GO:0046914//transition metal ion binding;GO:0003824//catalytic activity	GO:0008152//metabolic process	K04125//gibberellin 2-oxidase [EC:1.14.11.13]	gi|460366463|ref|XP_004229101.1|//PREDICTED: gibberellin 2-beta-dioxygenase 2-like [Solanum lycopersicum]
Solyc01g058100.2.1	1007	21	9.855	-1.09146	0.701278	*	NA	NA	NA	NA	NA
Solyc01g058140.2.1	2542	35.49	40.17	0.178706	0.305178	*	NA	NA	NA	K01188//beta-glucosidase [EC:3.2.1.21];K05350//beta-glucosidase [EC:3.2.1.21]	gi|350540114|ref|NP_001233879.1|//beta-glycosidase-like [Solanum lycopersicum]
Solyc01g058160.2.1	2581	12.59	10.695	-0.235342	0.268285	*	NA	NA	NA	NA	gi|565341668|ref|XP_006337998.1|//PREDICTED: uncharacterized protein LOC102593605 isoform X3 [Solanum tuberosum];gi|460366461|ref|XP_004229100.1|//PREDICTED: uncharacterized protein LOC101259666 isoform X1 [Solanum lycopersicum]
Solyc01g058170.2.1	693	4.385	1.46	-1.58661	0.484407	*	NA	NA	NA	NA	gi|723657121|ref|XP_010319222.1|//PREDICTED: uncharacterized protein LOC101259364 [Solanum lycopersicum]
Solyc01g058190.2.1	918	28.69	35.59	0.310924	0.424349	*	GO:0030529//ribonucleoprotein complex	GO:0003723//RNA binding;GO:0005198//structural molecule activity	GO:0010467//gene expression	NA	gi|460366306|ref|XP_004229029.1|//PREDICTED: uncharacterized protein LOC101245198 [Solanum lycopersicum]
Solyc01g058210.1.1	1494	11.56	10.545	-0.132582	0.182446	*	NA	NA	NA	K05768//gelsolin	gi|565369525|ref|XP_006351385.1|//PREDICTED: villin-2-like [Solanum tuberosum]
Solyc01g058260.2.1	2735	35.63	30.55	-0.22192	0.341513	*	GO:0005634//nucleus	GO:0004652//polynucleotide adenylyltransferase activity;GO:0003723//RNA binding;GO:0016779//nucleotidyltransferase activity	GO:0031123//RNA 3'-end processing;GO:0043631//RNA polyadenylation	K14376//poly(A) polymerase [EC:2.7.7.19]	gi|460366304|ref|XP_004229028.1|//PREDICTED: poly(A) polymerase-like [Solanum lycopersicum];gi|698533952|ref|XP_009763719.1|//PREDICTED: poly(A) polymerase type 3 [Nicotiana sylvestris]
Solyc01g058270.2.1	1756	4.54	5.17	0.187472	0.166145	*	NA	NA	NA	NA	gi|460366294|ref|XP_004229023.1|//PREDICTED: CAS1 domain-containing protein 1 [Solanum lycopersicum]
Solyc01g058280.2.1	1383	24.625	27.54	0.161405	0.264296	*	NA	NA	NA	K15361//WD repeat-containing protein 48	gi|460366296|ref|XP_004229024.1|//PREDICTED: ER membrane protein complex subunit 6 [Solanum lycopersicum]
Solyc01g058320.2.1	840	86.155	69.045	-0.319398	0.476942	*	NA	NA	NA	NA	gi|460366292|ref|XP_004229022.1|//PREDICTED: uncharacterized protein LOC101267838 [Solanum lycopersicum]
Solyc01g058390.2.1	1503	32.985	39.14	0.246834	0.374222	*	GO:0044424//intracellular part	GO:0032559//adenyl ribonucleotide binding;GO:0016773//phosphotransferase activity, alcohol group as acceptor	GO:0016310//phosphorylation;GO:0019318//hexose metabolic process	K18674//N-acetylgalactosamine kinase [EC:2.7.1.157]	gi|460366290|ref|XP_004229021.1|//PREDICTED: galactokinase [Solanum lycopersicum]
Solyc01g058450.2.1	2857	20.825	21.675	0.0577155	0.131354	*	NA	NA	NA	K13207//CUG-BP- and ETR3-like factor	gi|565375599|ref|XP_006354310.1|//PREDICTED: flowering time control protein FCA-like isoform X1 [Solanum tuberosum];gi|460366288|ref|XP_004229020.1|//PREDICTED: flowering time control protein FCA-like [Solanum lycopersicum]
Solyc01g058500.2.1	207	20.905	28.76	0.460216	0.512655	*	NA	NA	NA	NA	gi|1545805|dbj|BAA10929.1|//cytochrome P450 like_TBP [Nicotiana tabacum]
Solyc01g058520.2.1	999	3.345	2.87	-0.220955	0.150423	*	NA	GO:0016209//antioxidant activity;GO:0005506//iron ion binding;GO:0003824//catalytic activity	GO:0008152//metabolic process;GO:0006950//response to stress	K00430//peroxidase [EC:1.11.1.7]	gi|565375605|ref|XP_006354312.1|//PREDICTED: peroxidase 40-like [Solanum tuberosum]
Solyc01g058530.2.1	1639	3.205	4.69	0.549264	0.295676	*	NA	NA	NA	NA	gi|460408194|ref|XP_004249531.1|//PREDICTED: uncharacterized protein LOC101260982 [Solanum lycopersicum];gi|565343833|ref|XP_006339029.1|//PREDICTED: uncharacterized protein LOC102595364 [Solanum tuberosum]
Solyc01g058540.2.1	975	0.325	0.01	-5.02237	0.171507	*	NA	NA	NA	K08819//cyclin-dependent kinase 12/13 [EC:2.7.11.22 2.7.11.23];K13424//WRKY transcription factor 33	gi|460366437|ref|XP_004229088.1|//PREDICTED: probable WRKY transcription factor 48 [Solanum lycopersicum]
Solyc01g058650.2.1	353	2.91	2.755	-0.0789668	0.096092	*	GO:0043234//protein complex	GO:0005515//protein binding	GO:0044267//cellular protein metabolic process	NA	gi|565375609|ref|XP_006354314.1|//PREDICTED: probable prefoldin subunit 3-like [Solanum tuberosum];gi|723657518|ref|XP_010319911.1|//PREDICTED: LOW QUALITY PROTEIN: probable prefoldin subunit 3 [Solanum lycopersicum]
Solyc01g058670.2.1	1160	116.715	62.08	-0.91079	0.767234	*	NA	NA	NA	NA	gi|460366282|ref|XP_004229017.1|//PREDICTED: transcription factor bHLH148-like [Solanum lycopersicum]
Solyc01g058720.2.1	432	43.925	34.91	-0.331402	0.456608	*	NA	NA	NA	K02183//calmodulin	gi|460366278|ref|XP_004229015.1|//PREDICTED: calmodulin [Solanum lycopersicum]
Solyc01g058730.2.1	2427	46.99	45.525	-0.0456948	0.134829	*	NA	NA	NA	NA	gi|460366274|ref|XP_004229013.1|//PREDICTED: uncharacterized protein LOC101264054 [Solanum lycopersicum]
Solyc01g059760.1.1	2259	0.07	0.01	-2.80735	0.0868903	*	NA	NA	NA	K11446//histone demethylase JARID1 [EC:1.14.11.-];K08592//sentrin-specific protease 1 [EC:3.4.22.68]	gi|723730932|ref|XP_010326487.1|//PREDICTED: uncharacterized protein LOC104649295 [Solanum lycopersicum]
Solyc01g059830.2.1	798	37.67	38.185	0.01959	0.0932821	*	NA	GO:0016836//hydro-lyase activity	NA	K12663//delta(3,5)-Delta(2,4)-dienoyl-CoA isomerase [EC:5.3.3.-];K05607//methylglutaconyl-CoA hydratase [EC:4.2.1.18]	gi|460366272|ref|XP_004229012.1|//PREDICTED: probable enoyl-CoA hydratase, mitochondrial [Solanum lycopersicum]
Solyc01g059860.2.1	2283	22.13	21.875	-0.0167204	0.0859251	*	NA	GO:0004674//protein serine/threonine kinase activity;GO:0004871//signal transducer activity	GO:0044260//cellular macromolecule metabolic process;GO:0044238//primary metabolic process	K04424//sterile alpha motif and leucine zipper containing kinase AZK [EC:2.7.11.25]	gi|460366270|ref|XP_004229011.1|//PREDICTED: probable serine/threonine-protein kinase DDB_G0282963 [Solanum lycopersicum]
Solyc01g059870.2.1	3396	54.005	34.785	-0.634628	0.650616	*	GO:0044464//cell part	GO:0032559//adenyl ribonucleotide binding;GO:0042802//identical protein binding;GO:0004930//G-protein coupled receptor activity;GO:0004673//protein histidine kinase activity	GO:0007602//phototransduction;GO:0006468//protein phosphorylation;GO:0006351//transcription, DNA-templated	K12121//phytochrome B	gi|59798480|sp|Q9ZS62.1|PHYB1_SOLLC//RecName: Full=Phytochrome B1 [Solanum lycopersicum]
Solyc01g059880.2.1	2244	59.285	56.205	-0.0769686	0.187808	*	NA	GO:0004774//succinate-CoA ligase activity;GO:0046912//transferase activity, transferring acyl groups, acyl groups converted into alkyl on transfer	GO:0005975//carbohydrate metabolic process	K01648//ATP citrate (pro-S)-lyase [EC:2.3.3.8]	gi|460366268|ref|XP_004229010.1|//PREDICTED: ATP-citrate synthase beta chain protein 2-like [Solanum lycopersicum]
Solyc01g059920.2.1	2243	6.77	7.82	0.208013	0.207284	*	NA	NA	NA	NA	gi|723656969|ref|XP_004229079.2|//PREDICTED: uncharacterized protein LOC101245489 isoform X1 [Solanum lycopersicum];gi|460366419|ref|XP_004229079.1|//PREDICTED: uncharacterized protein LOC101245489 [Solanum lycopersicum]
Solyc01g059930.2.1	492	88.635	92.12	0.0556379	0.158445	*	NA	NA	GO:0050896//response to stimulus	NA	gi|460366260|ref|XP_004229006.1|//PREDICTED: uncharacterized protein C167.05 [Solanum lycopersicum]
Solyc01g059940.2.1	753	0.01	0.22	4.45943	0.135065	*	NA	NA	NA	K01051//pectinesterase [EC:3.1.1.11]	gi|723656964|ref|XP_010318963.1|//PREDICTED: pectinesterase 2-like [Solanum lycopersicum]
Solyc01g059950.1.1	843	0.37	1.315	1.82947	0.270194	*	NA	NA	NA	K14494//DELLA protein	gi|565384589|ref|XP_006358213.1|//PREDICTED: DELLA protein GAI1-like [Solanum tuberosum]
Solyc01g059980.2.1	1083	1.25	4.18	1.74157	0.490519	*	GO:0043231//intracellular membrane-bounded organelle	GO:0008422//beta-glucosidase activity;GO:0043167//ion binding	GO:0006950//response to stress;GO:0044238//primary metabolic process	K15429//tRNA (guanine37-N1)-methyltransferase [EC:2.1.1.228];K19619//tyrosyl-DNA phosphodiesterase 2 [EC:3.1.4.-];K13098//RNA-binding protein FUS	gi|350537435|ref|NP_001234805.1|//glucan endo-1,3-beta-glucosidase B precursor [Solanum lycopersicum]
Solyc01g060000.1.1	2430	0.23	0.01	-4.52356	0.138776	*	NA	NA	NA	K17604//zinc finger SWIM domain-containing protein 3	gi|460376906|ref|XP_004234237.1|//PREDICTED: uncharacterized protein LOC101244554 [Solanum lycopersicum]
Solyc01g060020.2.1	1083	1.25	4.18	1.74157	0.490519	*	GO:0043231//intracellular membrane-bounded organelle	GO:0008422//beta-glucosidase activity;GO:0043167//ion binding	GO:0006950//response to stress;GO:0044238//primary metabolic process	K15429//tRNA (guanine37-N1)-methyltransferase [EC:2.1.1.228];K19619//tyrosyl-DNA phosphodiesterase 2 [EC:3.1.4.-];K13098//RNA-binding protein FUS	gi|350537435|ref|NP_001234805.1|//glucan endo-1,3-beta-glucosidase B precursor [Solanum lycopersicum]
Solyc01g060030.2.1	1274	82.785	81.43	-0.023809	0.0991592	*	NA	NA	NA	K08081//tropinone reductase I [EC:1.1.1.206];K09566//peptidyl-prolyl isomerase G (cyclophilin G) [EC:5.2.1.8]	gi|460366254|ref|XP_004229003.1|//PREDICTED: zinc finger CCHC domain-containing protein 10 [Solanum lycopersicum]
Solyc01g060040.2.1	3063	5.245	7.205	0.458056	0.322273	*	NA	NA	NA	K11797//PH-interacting protein	gi|723656947|ref|XP_010318937.1|//PREDICTED: bromodomain and WD repeat-containing protein 3 [Solanum lycopersicum]
Solyc01g060050.1.1	5870	9.45	9.29	-0.0246357	0.081142	*	NA	NA	NA	K11797//PH-interacting protein	gi|460366411|ref|XP_004229075.1|//PREDICTED: uncharacterized protein LOC101244028 [Solanum lycopersicum];gi|723656947|ref|XP_010318937.1|//PREDICTED: bromodomain and WD repeat-containing protein 3 [Solanum lycopersicum]
Solyc01g060070.2.1	522	10.235	8.495	-0.268825	0.268972	*	GO:0031224//intrinsic component of membrane;GO:0019866//organelle inner membrane	GO:0022892//substrate-specific transporter activity	GO:0006810//transport	NA	gi|460366252|ref|XP_004229002.1|//PREDICTED: outer envelope pore protein 16-2, chloroplastic [Solanum lycopersicum]
Solyc01g060080.2.1	3376	16.875	17.595	0.060278	0.126571	*	NA	NA	NA	K17491//protein phosphatase 4 regulatory subunit 3	gi|460366250|ref|XP_004229001.1|//PREDICTED: serine/threonine-protein phosphatase 4 regulatory subunit 3-like [Solanum lycopersicum]
Solyc01g060130.2.1	582	13.325	15.475	0.215804	0.274634	*	GO:0043231//intracellular membrane-bounded organelle	GO:0032561//guanyl ribonucleotide binding	GO:0015031//protein transport	K07953//GTP-binding protein SAR1 [EC:3.6.5.-]	gi|350539267|ref|NP_001234640.1|//GTP-binding protein SAR2 [Solanum lycopersicum]
Solyc01g060140.2.1	2004	4.16	1.74	-1.2575	0.435095	*	NA	NA	NA	K16743//abnormal spindle-like microcephaly-associated protein;K10357//myosin V	gi|723656839|ref|XP_010318695.1|//PREDICTED: calmodulin-binding transcription factor SR3 isoform X1 [Solanum lycopersicum]
Solyc01g060150.2.1	462	0.01	0.43	5.42626	0.20278	*	NA	NA	NA	NA	gi|723656839|ref|XP_010318695.1|//PREDICTED: calmodulin-binding transcription factor SR3 isoform X1 [Solanum lycopersicum]
Solyc01g060160.1.1	1014	0.885	0.59	-0.584963	0.136824	*	NA	NA	NA	NA	gi|698556504|ref|XP_009770774.1|//PREDICTED: uncharacterized protein LOC104221408 [Nicotiana sylvestris]
Solyc01g060170.2.1	3841	47.05	40.24	-0.225564	0.364527	*	GO:0043231//intracellular membrane-bounded organelle;GO:0005634//nucleus	GO:0003677//DNA binding;GO:0005515//protein binding	NA	K16743//abnormal spindle-like microcephaly-associated protein;K10357//myosin V	gi|565377874|ref|XP_006355392.1|//PREDICTED: calmodulin-binding transcription activator 5-like [Solanum tuberosum];gi|525314315|ref|NP_001266249.1|//calmodulin-binding transcription factor SR3 [Solanum lycopersicum]
Solyc01g060180.2.1	1704	29.33	35.45	0.273409	0.388786	*	NA	NA	NA	K00666//fatty-acyl-CoA synthase [EC:6.2.1.-];K01904//4-coumarate--CoA ligase [EC:6.2.1.12]	gi|460366246|ref|XP_004228999.1|//PREDICTED: acetate/butyrate--CoA ligase AAE7, peroxisomal-like [Solanum lycopersicum]
Solyc01g060200.1.1	777	0.2	0.61	1.60881	0.169641	*	NA	NA	NA	K18740//exonuclease 3'-5' domain-containing protein 1	gi|723685050|ref|XP_010318517.1|//PREDICTED: uncharacterized protein LOC101249716 isoform X2 [Solanum lycopersicum]
Solyc01g060210.2.1	1445	3.695	2.945	-0.327307	0.194243	*	NA	NA	NA	NA	gi|460366409|ref|XP_004229074.1|//PREDICTED: uncharacterized protein LOC101268136 [Solanum lycopersicum];gi|565368276|ref|XP_006350773.1|//PREDICTED: uncharacterized protein LOC102596562 [Solanum tuberosum]
Solyc01g060240.2.1	1041	19.91	24.6	0.305165	0.391918	*	NA	NA	NA	NA	gi|565377878|ref|XP_006355394.1|//PREDICTED: uncharacterized protein LOC102603879 isoform X1 [Solanum tuberosum];gi|460366244|ref|XP_004228998.1|//PREDICTED: uncharacterized protein LOC101259189 [Solanum lycopersicum];gi|723656920|ref|XP_010318869.1|//PREDICTED: uncharacterized protein LOC101259189 isoform X1 [Solanum lycopersicum]
Solyc01g060250.2.1	3280	4.975	5.885	0.242346	0.200163	*	NA	NA	NA	K17964//leucine-rich PPR motif-containing protein, mitochondrial	gi|723656908|ref|XP_010318851.1|//PREDICTED: putative pentatricopeptide repeat-containing protein At3g16890, mitochondrial [Solanum lycopersicum];gi|565377882|ref|XP_006355396.1|//PREDICTED: putative pentatricopeptide repeat-containing protein At3g16890, mitochondrial-like isoform X1 [Solanum tuberosum]
Solyc01g060280.2.1	1548	17.615	15.475	-0.186865	0.261615	*	NA	NA	NA	K11866//STAM-binding protein [EC:3.4.19.12]	gi|460366239|ref|XP_004228996.1|//PREDICTED: AMSH-like ubiquitin thioesterase 3 [Solanum lycopersicum]
Solyc01g060350.1.1	288	0.825	3.905	2.24286	0.510467	*	NA	NA	NA	NA	NA
Solyc01g060380.1.1	492	0.01	0.34	5.08746	0.175132	*	NA	NA	NA	K10581//ubiquitin-conjugating enzyme E2 O [EC:2.3.2.24]	gi|723666392|ref|XP_010315382.1|//PREDICTED: probable ubiquitin-conjugating enzyme E2 23 isoform X1 [Solanum lycopersicum]
Solyc01g060390.1.1	381	0.01	0.01	0	0.0655485	*	NA	NA	NA	K10581//ubiquitin-conjugating enzyme E2 O [EC:2.3.2.24]	gi|723656886|ref|XP_010318816.1|//PREDICTED: late secretory pathway protein AVL9-like isoform X2 [Solanum lycopersicum]
Solyc01g060410.2.1	3087	9.5	17.935	0.916778	0.640813	*	NA	NA	NA	K12472//epidermal growth factor receptor substrate 15	gi|460366395|ref|XP_004229067.1|//PREDICTED: uncharacterized protein LOC101265765, partial [Solanum lycopersicum];gi|723656880|ref|XP_010318808.1|//PREDICTED: uncharacterized protein LOC101265765 [Solanum lycopersicum]
Solyc01g060420.2.1	465	4.16	0.76	-2.45251	0.536463	*	NA	NA	NA	K10773//endonuclease III [EC:4.2.99.18]	gi|723657459|ref|XP_010319743.1|//PREDICTED: zinc finger protein 6-like [Solanum lycopersicum]
Solyc01g060450.2.1	780	4.995	3.92	-0.349631	0.232766	*	NA	NA	NA	NA	gi|460366237|ref|XP_004228995.1|//PREDICTED: uncharacterized protein LOC101257800 [Solanum lycopersicum]
Solyc01g060460.1.1	2286	0.185	0.245	0.405256	0.0864184	*	NA	NA	NA	K10875//DNA repair and recombination protein RAD54 and RAD54-like protein [EC:3.6.4.-]	gi|460366393|ref|XP_004229066.1|//PREDICTED: SNF2 domain-containing protein CLASSY 4-like [Solanum lycopersicum]
Solyc01g060470.2.1	2293	119.79	119.42	-0.004463	0.0719617	*	GO:0005635//nuclear envelope	GO:0022892//substrate-specific transporter activity	GO:0006605//protein targeting	K10590//E3 ubiquitin-protein ligase TRIP12 [EC:2.3.2.26];K08332//vacuolar protein 8	gi|460366235|ref|XP_004228994.1|//PREDICTED: importin subunit alpha-1a [Solanum lycopersicum]
Solyc01g060490.2.1	516	0.67	1.62	1.27376	0.264789	*	NA	NA	NA	K17894//GATA-binding protein 2	gi|723656860|ref|XP_010318767.1|//PREDICTED: GATA transcription factor 16 [Solanum lycopersicum]
Solyc01g065490.2.1	1454	17.48	11.585	-0.593447	0.522093	*	NA	NA	NA	K17744//L-galactose dehydrogenase [EC:1.1.1.316];K05275//pyridoxine 4-dehydrogenase [EC:1.1.1.65]	gi|565395917|ref|XP_006363582.1|//PREDICTED: probable aldo-keto reductase 2-like isoform X1 [Solanum tuberosum]
Solyc01g065500.2.1	2979	10.43	8.2	-0.347043	0.321072	*	NA	NA	NA	NA	gi|460366834|ref|XP_004229283.1|//PREDICTED: uncharacterized protein LOC101268027 [Solanum lycopersicum]
Solyc01g065510.2.1	525	127.315	104.12	-0.290155	0.456694	*	NA	NA	NA	NA	gi|723658405|ref|XP_010321602.1|//PREDICTED: leucine-rich repeat extensin-like protein 6 [Solanum lycopersicum]
Solyc01g065530.2.1	1947	72.765	46	-0.661611	0.677234	*	NA	NA	NA	K10956//protein transport protein SEC61 subunit alpha	gi|460366832|ref|XP_004229282.1|//PREDICTED: COBRA-like protein 7 [Solanum lycopersicum]
Solyc01g065540.2.1	2034	21.475	19.585	-0.132909	0.219381	*	NA	NA	GO:0050794//regulation of cellular process;GO:0044237//cellular metabolic process	K14491//two-component response regulator ARR-B family	gi|460366830|ref|XP_004229281.1|//PREDICTED: two-component response regulator ARR2 [Solanum lycopersicum]
Solyc01g065550.2.1	654	21.9	22.84	0.0606318	0.134271	*	NA	NA	NA	K15697//RING finger protein 114 [EC:2.3.2.27]	gi|460366828|ref|XP_004229280.1|//PREDICTED: protein DEHYDRATION-INDUCED 19 homolog 4 [Solanum lycopersicum]
Solyc01g065560.2.1	1176	5.525	6.975	0.336219	0.265197	*	NA	NA	NA	K18643//katanin p80 WD40 repeat-containing subunit B1	gi|460366826|ref|XP_004229279.1|//PREDICTED: uncharacterized protein LOC101266863 [Solanum lycopersicum]
Solyc01g065570.2.1	717	0.22	0.01	-4.45943	0.135065	*	NA	NA	NA	K09518//DnaJ homolog subfamily B member 12	gi|460366936|ref|XP_004229331.1|//PREDICTED: dnaJ-related protein rsp1 [Solanum lycopersicum]
Solyc01g065580.2.1	1863	36.24	41.33	0.189606	0.31794	*	NA	NA	NA	K14844//pumilio homology domain family member 6	gi|460366824|ref|XP_004229278.1|//PREDICTED: pumilio homolog 24 [Solanum lycopersicum]
Solyc01g065610.1.1	327	0.01	0.01	0	0.0655485	*	GO:0031224//intrinsic component of membrane;GO:0009534//chloroplast thylakoid	GO:0050136//NADH dehydrogenase (quinone) activity;GO:0048037//cofactor binding	GO:0022904//respiratory electron transport chain	K05575//NAD(P)H-quinone oxidoreductase subunit 4 [EC:1.6.5.3]	gi|84371946|gb|ABC56264.1|//NADH-plastoquinone oxidoreductase subunit 4 [Solanum bulbocastanum]
Solyc01g065620.1.1	366	0.01	0.5	5.64386	0.221741	*	GO:0044424//intracellular part	NA	NA	K05575//NAD(P)H-quinone oxidoreductase subunit 4 [EC:1.6.5.3]	gi|544163664|ref|YP_008563139.1|//NADH-plastoquinone oxidoreductase subunit 4, partial (chloroplast) [Solanum lycopersicum]
Solyc01g065690.2.1	1400	18.655	17.37	-0.102965	0.180494	*	NA	NA	NA	K13210//far upstream element-binding protein;K15174//RNA polymerase II-associated factor 1;K07213//copper chaperone	gi|460366822|ref|XP_004229277.1|//PREDICTED: early nodulin-75-like [Solanum lycopersicum]
Solyc01g065700.2.1	1536	46.145	22.975	-1.00611	0.75325	*	NA	GO:0016787//hydrolase activity	NA	K10147//protein phosphatase 1D [EC:3.1.3.16];K17506//protein phosphatase 1L [EC:3.1.3.16];K19477//cGMP-dependent protein kinase 2 [EC:2.7.11.12]	gi|460366820|ref|XP_004229276.1|//PREDICTED: probable protein phosphatase 2C 34 [Solanum lycopersicum]
Solyc01g065710.2.1	1122	7.94	8.175	0.0420797	0.091223	*	NA	NA	NA	NA	gi|460366818|ref|XP_004229275.1|//PREDICTED: uncharacterized protein LOC101265674 [Solanum lycopersicum]
Solyc01g065720.2.1	3723	11.815	12.08	0.0320008	0.0897216	*	NA	NA	NA	K01115//phospholipase D1/2 [EC:3.1.4.4]	gi|565375555|ref|XP_006354289.1|//PREDICTED: phospholipase D p1-like isoform X2 [Solanum tuberosum];gi|460366816|ref|XP_004229274.1|//PREDICTED: phospholipase D p1 isoform X1 [Solanum lycopersicum]
Solyc01g065740.2.1	1524	1.04	0.19	-2.45251	0.257046	*	NA	NA	NA	NA	gi|460366814|ref|XP_004229273.1|//PREDICTED: putative F-box/LRR-repeat protein At3g18150 [Solanum lycopersicum]
Solyc01g065750.2.1	910	1.875	1.695	-0.145605	0.108425	*	NA	NA	NA	NA	gi|113205435|gb|AAV31177.2|//hypothetical protein STB1_57t00015 [Solanum tuberosum]
Solyc01g065790.1.1	318	0.01	0.01	0	0.0655485	*	GO:0043231//intracellular membrane-bounded organelle	NA	NA	NA	gi|57014019|ref|YP_173490.1|//hypothetical protein NitaMp153 [Nicotiana tabacum]
Solyc01g065840.2.1	2046	7.505	10.435	0.475507	0.385955	*	NA	NA	NA	K18647//acidic leucine-rich nuclear phosphoprotein 32 family member B;K15559//regulator of Ty1 transposition protein 103;K11279//nucleosome assembly protein 1-like 1	gi|460366811|ref|XP_004229272.1|//PREDICTED: putative F-box/LRR-repeat protein At3g18150 [Solanum lycopersicum]
Solyc01g065920.1.1	261	0.88	0.01	-6.45943	0.310261	*	NA	NA	NA	NA	gi|255590424|ref|XP_002535265.1|//conserved hypothetical protein [Ricinus communis]
Solyc01g065980.2.1	765	57.38	48.63	-0.238701	0.383917	*	NA	NA	NA	K09286//EREBP-like factor	gi|525313743|ref|NP_001266125.1|//ERF6 [Solanum lycopersicum]
Solyc01g066020.1.1	2466	0.115	0.34	1.5639	0.12818	*	NA	NA	NA	K06758//L1 cell adhesion molecule like protein;K03283//heat shock 70kDa protein 1/8;K19613//leucine-rich repeat protein SHOC2	gi|723658321|ref|XP_010321493.1|//PREDICTED: LOW QUALITY PROTEIN: TMV resistance protein N-like [Solanum lycopersicum]
Solyc01g066040.2.1	342	5.175	1.63	-1.66669	0.529964	*	NA	NA	NA	NA	NA
Solyc01g066050.2.1	1602	81.595	70.24	-0.216188	0.374351	*	NA	NA	NA	K09571//FK506-binding protein 4/5 [EC:5.2.1.8];K17766//mitochondrial import receptor subunit TOM34	gi|460366805|ref|XP_004229269.1|//PREDICTED: uncharacterized transmembrane protein DDB_G0289901 [Solanum lycopersicum]
Solyc01g066060.2.1	780	10.045	11.28	0.16729	0.209601	*	NA	NA	NA	NA	gi|460366803|ref|XP_004229268.1|//PREDICTED: uncharacterized protein At3g15000, mitochondrial [Solanum lycopersicum]
Solyc01g066160.1.1	288	0.825	1.535	0.895773	0.214405	*	NA	NA	NA	NA	NA
Solyc01g066190.1.1	315	0.01	1.225	6.93664	0.374673	*	NA	NA	NA	NA	NA
Solyc01g066200.1.1	270	0.01	0.01	0	0.0655485	*	NA	NA	NA	NA	NA
Solyc01g066230.1.1	534	0.01	0.31	4.9542	0.165651	*	NA	NA	NA	NA	gi|723658498|ref|XP_010321850.1|//PREDICTED: uncharacterized protein LOC104647784 [Solanum lycopersicum]
Solyc01g066270.2.1	282	0.01	0.01	0	0.0655485	*	NA	NA	NA	NA	NA
Solyc01g066290.2.1	282	0.01	3.74	8.54689	0.639312	*	NA	NA	NA	NA	NA
Solyc01g066310.2.1	2487	34.69	33.52	-0.0494977	0.130947	*	NA	GO:0016627//oxidoreductase activity, acting on the CH-CH group of donors;GO:0050662//coenzyme binding	GO:0008152//metabolic process	K00249//acyl-CoA dehydrogenase [EC:1.3.8.7]	gi|460366799|ref|XP_004229266.1|//PREDICTED: acyl-CoA dehydrogenase family member 10-like isoform X2 [Solanum lycopersicum]
Solyc01g066340.2.1	261	5.63	2.43	-1.21218	0.488825	*	NA	NA	NA	NA	NA
Solyc01g066360.2.1	1647	0.095	0.01	-3.24793	0.0926387	*	NA	NA	NA	K01051//pectinesterase [EC:3.1.1.11]	gi|460366796|ref|XP_004229265.1|//PREDICTED: pectinesterase-like [Solanum lycopersicum]
Solyc01g066420.2.1	1659	0.18	0.01	-4.16993	0.120415	*	NA	NA	NA	K01051//pectinesterase [EC:3.1.1.11]	gi|460366790|ref|XP_004229262.1|//PREDICTED: pectinesterase-like [Solanum lycopersicum]
Solyc01g066430.2.1	903	26.225	12.805	-1.03424	0.71226	*	NA	NA	NA	K19038//E3 ubiquitin-protein ligase ATL41 [EC:2.3.2.27];K19041//E3 ubiquitin-protein ligase RNF38/44 [EC:2.3.2.27]	gi|460366788|ref|XP_004229261.1|//PREDICTED: RING-H2 finger protein ATL2-like [Solanum lycopersicum]
Solyc01g066440.2.1	555	7.37	11.56	0.649405	0.480009	*	NA	NA	NA	NA	gi|460366786|ref|XP_004229260.1|//PREDICTED: uncharacterized protein LOC101259876 [Solanum lycopersicum]
Solyc01g066450.2.1	1008	1.21	2.525	1.06128	0.308996	*	NA	NA	NA	K08726//soluble epoxide hydrolase / lipid-phosphate phosphatase [EC:3.3.2.10 3.1.3.76]	gi|460366784|ref|XP_004229259.1|//PREDICTED: bifunctional epoxide hydrolase 2-like [Solanum lycopersicum]
Solyc01g066460.2.1	585	14.585	8.865	-0.718293	0.54603	*	NA	GO:0003824//catalytic activity	NA	K08726//soluble epoxide hydrolase / lipid-phosphate phosphatase [EC:3.3.2.10 3.1.3.76];K08099//chlorophyllase [EC:3.1.1.14]	gi|723658489|ref|XP_010321810.1|//PREDICTED: bifunctional epoxide hydrolase 2-like, partial [Solanum lycopersicum]
Solyc01g066470.2.1	585	7.245	5.165	-0.488217	0.337051	*	NA	GO:0003824//catalytic activity	NA	K01259//proline iminopeptidase [EC:3.4.11.5];K08726//soluble epoxide hydrolase / lipid-phosphate phosphatase [EC:3.3.2.10 3.1.3.76]	gi|723658279|ref|XP_004229258.2|//PREDICTED: bifunctional epoxide hydrolase 2-like [Solanum lycopersicum]
Solyc01g066480.2.1	780	28.255	29.255	0.050177	0.127493	*	NA	GO:0016831//carboxy-lyase activity	NA	K01557//acylpyruvate hydrolase [EC:3.7.1.5]	gi|460366780|ref|XP_004229257.1|//PREDICTED: acylpyruvase FAHD1, mitochondrial [Solanum lycopersicum]
Solyc01g066500.1.1	930	0.01	0.175	4.12928	0.116919	*	NA	NA	NA	K09264//MADS-box transcription factor, plant	gi|460366912|ref|XP_004229320.1|//PREDICTED: myocyte-specific enhancer factor 2A-like [Solanum lycopersicum]
Solyc01g066510.1.1	3360	0.01	0.045	2.16993	0.0780533	*	NA	NA	NA	K04437//filamin	gi|723658269|ref|XP_010321425.1|//PREDICTED: protein GAMETE EXPRESSED 2 isoform X2 [Solanum lycopersicum]
Solyc01g066520.2.1	1518	13.16	15.655	0.250464	0.299644	*	NA	GO:0016747//transferase activity, transferring acyl groups other than amino-acyl groups	GO:0008152//metabolic process	K09699//2-oxoisovalerate dehydrogenase E2 component (dihydrolipoyl transacylase) [EC:2.3.1.168]	gi|460366778|ref|XP_004229256.1|//PREDICTED: lipoamide acyltransferase component of branched-chain alpha-keto acid dehydrogenase complex, mitochondrial [Solanum lycopersicum]
Solyc01g066560.2.1	1488	8.545	4.03	-1.0843	0.550405	*	GO:0044464//cell part	GO:0015291//secondary active transmembrane transporter activity	GO:0015893//drug transport	K03327//multidrug resistance protein, MATE family	gi|460366776|ref|XP_004229255.1|//PREDICTED: MATE efflux family protein 5 [Solanum lycopersicum]
Solyc01g066570.2.1	408	9.275	17.03	0.876659	0.619085	*	NA	NA	NA	NA	gi|460366774|ref|XP_004229254.1|//PREDICTED: uncharacterized protein LOC101258100 [Solanum lycopersicum]
Solyc01g066590.2.1	360	48.75	37.94	-0.361683	0.487581	*	NA	NA	NA	K10418//dynein light chain LC8-type	gi|460366772|ref|XP_004229253.1|//PREDICTED: dynein light chain 2, cytoplasmic [Solanum lycopersicum]
Solyc01g066610.2.1	4293	1.79	1.64	-0.126264	0.102848	*	NA	NA	NA	K10895//fanconi anemia group I protein	gi|460366908|ref|XP_004229318.1|//PREDICTED: Fanconi anemia group I protein [Solanum lycopersicum]
Solyc01g066620.2.1	2142	1.19	2.18	0.873367	0.254365	*	NA	GO:0048037//cofactor binding;GO:0003824//catalytic activity	GO:0032787//monocarboxylic acid metabolic process	K10527//enoyl-CoA hydratase/3-hydroxyacyl-CoA dehydrogenase [EC:4.2.1.17 1.1.1.35 1.1.1.211]	gi|723658472|ref|XP_010321770.1|//PREDICTED: peroxisomal fatty acid beta-oxidation multifunctional protein MFP2 [Solanum lycopersicum]
Solyc01g066640.2.1	1152	15.415	24.88	0.690652	0.610913	*	NA	NA	NA	NA	gi|460366770|ref|XP_004229252.1|//PREDICTED: uncharacterized protein DDB_G0271670 [Solanum lycopersicum]
Solyc01g066680.2.1	471	1.18	6.43	2.44603	0.633113	*	NA	NA	NA	NA	gi|460366768|ref|XP_004229251.1|//PREDICTED: phylloplanin-like [Solanum lycopersicum]
Solyc01g066690.2.1	1512	30.92	33.06	0.0965464	0.200957	*	NA	GO:0032561//guanyl ribonucleotide binding;GO:0017111//nucleoside-triphosphatase activity	GO:0009207//purine ribonucleoside triphosphate catabolic process	K03242//translation initiation factor 2 subunit 3	gi|723658245|ref|XP_004229250.2|//PREDICTED: eukaryotic translation initiation factor 2 subunit gamma-like [Solanum lycopersicum]
Solyc01g066700.2.1	778	2.84	2.815	-0.012756	0.0682081	*	GO:0043231//intracellular membrane-bounded organelle;GO:0031090//organelle membrane;GO:0005802//trans-Golgi network;GO:0005768//endosome;GO:0005774//vacuolar membrane;GO:0005794//Golgi apparatus;GO:0005829//cytosol;GO:0005886//plasma membrane	GO:0016831//carboxy-lyase activity;GO:0048040//UDP-glucuronate decarboxylase activity;GO:0000166//nucleotide binding;GO:0050662//coenzyme binding	GO:0009225//nucleotide-sugar metabolic process;GO:0006139//nucleobase-containing compound metabolic process;GO:0042732//D-xylose metabolic process;GO:0019321//pentose metabolic process	K08678//UDP-glucuronate decarboxylase [EC:4.1.1.35]	gi|460366764|ref|XP_004229249.1|//PREDICTED: UDP-glucuronic acid decarboxylase 4-like [Solanum lycopersicum];gi|565351801|ref|XP_006342840.1|//PREDICTED: UDP-glucuronic acid decarboxylase 4-like [Solanum tuberosum]
Solyc01g066710.2.1	381	1.015	0.01	-6.66534	0.338467	*	GO:0043231//intracellular membrane-bounded organelle;GO:0031090//organelle membrane	GO:0016831//carboxy-lyase activity	GO:0006139//nucleobase-containing compound metabolic process;GO:0019321//pentose metabolic process	K08678//UDP-glucuronate decarboxylase [EC:4.1.1.35]	gi|460366764|ref|XP_004229249.1|//PREDICTED: UDP-glucuronic acid decarboxylase 4-like [Solanum lycopersicum]
Solyc01g066720.2.1	294	47.44	26.02	-0.866483	0.720647	*	GO:0016020//membrane	NA	NA	NA	gi|460366762|ref|XP_004229248.1|//PREDICTED: uncharacterized protein LOC101256324 [Solanum lycopersicum]
Solyc01g066730.2.1	903	1.69	1.525	-0.148214	0.106859	*	NA	NA	NA	K09264//MADS-box transcription factor, plant	gi|723658235|ref|XP_010321380.1|//PREDICTED: fibrinogen alpha-1 chain-like [Solanum lycopersicum]
Solyc01g066740.2.1	4157	30.52	28.185	-0.114827	0.212947	*	NA	NA	NA	K10260//F-box and WD-40 domain protein 7;K14555//U3 small nucleolar RNA-associated protein 13	gi|460366760|ref|XP_004229247.1|//PREDICTED: putative E3 ubiquitin-protein ligase LIN [Solanum lycopersicum]
Solyc01g066760.2.1	204	11.625	3.675	-1.66141	0.691626	*	NA	NA	NA	NA	gi|565351729|ref|XP_006342807.1|//PREDICTED: uncharacterized protein LOC102583917 [Solanum tuberosum]
Solyc01g066770.2.1	2055	7.575	5.635	-0.42683	0.316546	*	NA	NA	NA	K09518//DnaJ homolog subfamily B member 12	gi|460366756|ref|XP_004229245.1|//PREDICTED: chaperone protein dnaJ 49-like [Solanum lycopersicum]
Solyc01g066820.2.1	2596	6.71	3.87	-0.793979	0.428103	*	NA	GO:0000166//nucleotide binding;GO:0003774//motor activity	NA	K10393//kinesin family member 2/24	gi|460366752|ref|XP_004229243.1|//PREDICTED: kinesin-13A-like [Solanum lycopersicum]
Solyc01g066830.2.1	2135	8.82	10.005	0.181871	0.209472	*	NA	NA	NA	K08592//sentrin-specific protease 1 [EC:3.4.22.68]	gi|460366750|ref|XP_004229242.1|//PREDICTED: ubiquitin-like-specific protease ESD4 [Solanum lycopersicum]
Solyc01g066840.2.1	1159	214.845	248.95	0.21256	0.380035	*	GO:0030529//ribonucleoprotein complex	GO:0005198//structural molecule activity	GO:0010467//gene expression	K02971//small subunit ribosomal protein S21e	gi|460366748|ref|XP_004229241.1|//PREDICTED: 40S ribosomal protein S21-2 [Solanum lycopersicum];gi|460366746|ref|XP_004229240.1|//PREDICTED: 40S ribosomal protein S21-2-like isoform 1 [Solanum lycopersicum]
Solyc01g066850.2.1	1185	9.45	4.335	-1.12428	0.580563	*	NA	NA	NA	K02940//large subunit ribosomal protein L9e;K01623//fructose-bisphosphate aldolase, class I [EC:4.1.2.13]	gi|460366744|ref|XP_004229239.1|//PREDICTED: WAT1-related protein At3g30340-like [Solanum lycopersicum]
Solyc01g066860.2.1	468	176.86	128.5	-0.460839	0.595148	*	NA	NA	NA	NA	gi|723658460|ref|XP_010321742.1|//PREDICTED: uncharacterized protein LOC104647762 [Solanum lycopersicum]
Solyc01g066870.2.1	1971	10.38	12.695	0.290454	0.306615	*	NA	NA	NA	K01102//pyruvate dehydrogenase phosphatase [EC:3.1.3.43]	gi|460366742|ref|XP_004229238.1|//PREDICTED: probable protein phosphatase 2C 40 [Solanum lycopersicum]
Solyc01g066880.2.1	945	24.295	15.89	-0.61254	0.574107	*	NA	GO:0043169//cation binding	GO:0006812//cation transport	K07213//copper chaperone	gi|460366740|ref|XP_004229237.1|//PREDICTED: uncharacterized protein LOC101253123 [Solanum lycopersicum]
Solyc01g066890.1.1	867	0.19	0.01	-4.24793	0.124062	*	NA	NA	NA	NA	gi|698581287|ref|XP_009777509.1|//PREDICTED: uncharacterized protein LOC104227077 [Nicotiana sylvestris]
Solyc01g066900.2.1	992	19.38	27.285	0.493539	0.525396	*	NA	NA	NA	NA	gi|460366738|ref|XP_004229236.1|//PREDICTED: CAP-Gly domain-containing linker protein 1 isoform X1 [Solanum lycopersicum]
Solyc01g066910.2.1	306	19.88	18.56	-0.099121	0.181502	*	NA	NA	GO:0010876//lipid localization	NA	gi|460366736|ref|XP_004229235.1|//PREDICTED: putative lipid-transfer protein DIR1 [Solanum lycopersicum]
Solyc01g066940.2.1	666	16.815	13.6	-0.306142	0.350435	*	NA	NA	NA	K08511//vesicle-associated membrane protein 72	gi|460366734|ref|XP_004229234.1|//PREDICTED: vesicle-associated membrane protein 724 [Solanum lycopersicum]
Solyc01g066970.2.1	321	2.745	0.6	-2.19377	0.431513	*	NA	NA	NA	K14416//elongation factor 1 alpha-like protein	gi|460366728|ref|XP_004229231.1|//PREDICTED: flowering-promoting factor 1-like protein 3 [Solanum lycopersicum]
Solyc01g066990.1.1	207	0.01	0.01	0	0.0655485	*	NA	NA	NA	NA	NA
Solyc01g067000.2.1	945	17.265	15.56	-0.150008	0.225001	*	NA	NA	NA	NA	gi|460366900|ref|XP_004229314.1|//PREDICTED: U1 small nuclear ribonucleoprotein C-like [Solanum lycopersicum]
Solyc01g067010.2.1	1116	8.59	6.74	-0.34991	0.295762	*	NA	NA	NA	K01889//phenylalanyl-tRNA synthetase alpha chain [EC:6.1.1.20];K01915//glutamine synthetase [EC:6.3.1.2];K15030//translation initiation factor 3 subunit M;K04079//molecular chaperone HtpG	gi|723658148|ref|XP_010321279.1|//PREDICTED: F-box/kelch-repeat protein At3g23880-like [Solanum lycopersicum]
Solyc01g067020.2.1	1818	0.165	1.015	2.62094	0.257454	*	GO:0031224//intrinsic component of membrane	GO:0032559//adenyl ribonucleotide binding;GO:0016301//kinase activity;GO:0004871//signal transducer activity	GO:0006464//cellular protein modification process	K04733//interleukin-1 receptor-associated kinase 4 [EC:2.7.11.1];K04730//interleukin-1 receptor-associated kinase 1 [EC:2.7.11.1]	gi|350538045|ref|NP_001234580.1|//atypical receptor-like kinase 1 precursor [Solanum lycopersicum]
Solyc01g067030.2.1	1110	1.485	2.965	0.997569	0.326884	*	NA	NA	NA	K01889//phenylalanyl-tRNA synthetase alpha chain [EC:6.1.1.20];K01915//glutamine synthetase [EC:6.3.1.2];K04079//molecular chaperone HtpG;K15030//translation initiation factor 3 subunit M	gi|460366896|ref|XP_004229312.1|//PREDICTED: F-box/kelch-repeat protein At3g23880 [Solanum lycopersicum]
Solyc01g067040.1.1	2031	1.125	0.625	-0.847997	0.176269	*	NA	NA	NA	K17398//DNA (cytosine-5)-methyltransferase 3A [EC:2.1.1.37]	gi|723658143|ref|XP_010321269.1|//PREDICTED: uncharacterized protein LOC104647540 [Solanum lycopersicum]
Solyc01g067070.2.1	1800	27.91	23.63	-0.240162	0.343186	*	GO:0031224//intrinsic component of membrane;GO:0019866//organelle inner membrane	NA	GO:0006810//transport	K15108//solute carrier family 25 (mitochondrial thiamine pyrophosphate transporter), member 19	gi|460366721|ref|XP_004229228.1|//PREDICTED: mitochondrial thiamine pyrophosphate carrier-like [Solanum lycopersicum]
Solyc01g067080.2.1	915	12.245	14.74	0.267544	0.307559	*	NA	NA	NA	NA	gi|460366719|ref|XP_004229227.1|//PREDICTED: uncharacterized protein LOC101250046 [Solanum lycopersicum]
Solyc01g067090.2.1	3323	5.1	6.09	0.255945	0.210737	*	NA	NA	NA	NA	gi|723658130|ref|XP_010321260.1|//PREDICTED: uncharacterized protein LOC101254833 [Solanum lycopersicum];gi|460366894|ref|XP_004229311.1|//PREDICTED: uncharacterized protein LOC101254833 [Solanum lycopersicum]
Solyc01g067100.2.1	3029	70.5	58.575	-0.267338	0.422161	*	GO:0000151//ubiquitin ligase complex;GO:0031461//cullin-RING ubiquitin ligase complex	GO:0031625//ubiquitin protein ligase binding;GO:0019899//enzyme binding	GO:0006511//ubiquitin-dependent protein catabolic process;GO:0019941//modification-dependent protein catabolic process	K03347//cullin 1	gi|460366717|ref|XP_004229226.1|//PREDICTED: cullin-1 [Solanum lycopersicum]
Solyc01g067120.2.1	1122	1.94	5.56	1.51903	0.529664	*	NA	NA	NA	K03347//cullin 1	gi|565351791|ref|XP_006342835.1|//PREDICTED: cullin-1-like [Solanum tuberosum];gi|723658122|ref|XP_010321250.1|//PREDICTED: cullin-1-like isoform X1 [Solanum lycopersicum]
Solyc01g067130.2.1	417	0.895	0.42	-1.0915	0.181116	*	GO:0043231//intracellular membrane-bounded organelle	GO:0003677//DNA binding	GO:0006351//transcription, DNA-templated	K08065//nuclear transcription Y subunit beta	gi|460366711|ref|XP_004229223.1|//PREDICTED: nuclear transcription factor Y subunit B-5-like [Solanum lycopersicum]
Solyc01g067160.2.1	582	0.85	1.395	0.71473	0.181824	*	NA	NA	NA	K13459//disease resistance protein RPS2;K11279//nucleosome assembly protein 1-like 1	gi|565405279|ref|XP_006368034.1|//PREDICTED: uncharacterized protein LOC102600040 isoform X2 [Solanum tuberosum]
Solyc01g067180.2.1	774	3.625	4.645	0.357698	0.227661	*	NA	NA	NA	K03347//cullin 1	gi|460366717|ref|XP_004229226.1|//PREDICTED: cullin-1 [Solanum lycopersicum];gi|82470783|gb|ABB77428.1|//cullin 1-like protein C [Petunia integrifolia subsp. inflata]
Solyc01g067200.1.1	579	0.58	0.605	0.0608822	0.0704603	*	GO:0000151//ubiquitin ligase complex	GO:0019899//enzyme binding	GO:0019941//modification-dependent protein catabolic process	K03347//cullin 1	gi|460366709|ref|XP_004229222.1|//PREDICTED: cullin-1-like [Solanum lycopersicum]
Solyc01g067210.2.1	1710	1.5	1.25	-0.263034	0.122517	*	NA	NA	NA	K03347//cullin 1	gi|702262760|ref|XP_010037201.1|//PREDICTED: cullin-1-like isoform X6 [Eucalyptus grandis]
Solyc01g067230.2.1	1208	1.84	1.57	-0.228941	0.124362	*	GO:0031461//cullin-RING ubiquitin ligase complex	GO:0031625//ubiquitin protein ligase binding	GO:0006511//ubiquitin-dependent protein catabolic process	K03347//cullin 1	gi|460366717|ref|XP_004229226.1|//PREDICTED: cullin-1 [Solanum lycopersicum]
Solyc01g067260.2.1	630	0.01	0.28	4.80735	0.155956	*	NA	NA	NA	K03347//cullin 1	gi|460366717|ref|XP_004229226.1|//PREDICTED: cullin-1 [Solanum lycopersicum]
Solyc01g067270.2.1	2378	8.24	7.535	-0.129037	0.161512	*	GO:0005634//nucleus;GO:0043232//intracellular non-membrane-bounded organelle;GO:0044446//intracellular organelle part;GO:0031461//cullin-RING ubiquitin ligase complex;GO:0009524//phragmoplast;GO:0000151//ubiquitin ligase complex;GO:0000794//condensed nuclear chromosome;GO:0005819//spindle;GO:0009941//chloroplast envelope;GO:0044444//cytoplasmic part	GO:0031625//ubiquitin protein ligase binding	GO:0042752//regulation of circadian rhythm;GO:0009733//response to auxin;GO:0006511//ubiquitin-dependent protein catabolic process;GO:0010265//SCF complex assembly;GO:0009725//response to hormone;GO:0009753//response to jasmonic acid;GO:0009793//embryo development ending in seed dormancy	K03347//cullin 1	gi|565351676|ref|XP_006342781.1|//PREDICTED: cullin-1-like [Solanum tuberosum];gi|698456431|ref|XP_009780619.1|//PREDICTED: cullin-1 isoform X2 [Nicotiana sylvestris];gi|357134657|ref|XP_003568933.1|//PREDICTED: cullin-1-like isoform 2 [Brachypodium distachyon]
Solyc01g067280.2.1	744	19.585	16.75	-0.225588	0.303204	*	NA	NA	NA	NA	gi|460366707|ref|XP_004229221.1|//PREDICTED: uncharacterized protein LOC101248131 [Solanum lycopersicum]
Solyc01g067290.2.1	1700	29.13	36.665	0.331898	0.443503	*	NA	NA	NA	K19073//divinyl chlorophyllide a 8-vinyl-reductase [EC:1.3.1.75]	gi|460366701|ref|XP_004229218.1|//PREDICTED: uncharacterized protein LOC101247061 [Solanum lycopersicum];gi|723658083|ref|XP_010321210.1|//PREDICTED: divinyl chlorophyllide a 8-vinyl-reductase, chloroplastic [Solanum lycopersicum]
Solyc01g067300.2.1	591	0.585	0.275	-1.08901	0.146197	*	NA	NA	NA	NA	gi|460366703|ref|XP_004229219.1|//PREDICTED: CASP-like protein 1 [Solanum lycopersicum]
Solyc01g067330.2.1	573	0.31	0.01	-4.9542	0.165651	*	GO:0016020//membrane	NA	NA	NA	gi|460366699|ref|XP_004229217.1|//PREDICTED: CASP-like protein 1E2 [Solanum lycopersicum]
Solyc01g067340.1.1	657	0.26	1.205	2.21245	0.272682	*	NA	NA	NA	NA	gi|723658075|ref|XP_010321200.1|//PREDICTED: uncharacterized protein LOC104647475 [Solanum lycopersicum]
Solyc01g067360.2.1	804	11.875	6.37	-0.898562	0.566364	*	NA	NA	NA	K10144//RING finger and CHY zinc finger domain-containing protein 1 [EC:2.3.2.27]	gi|460366697|ref|XP_004229216.1|//PREDICTED: RING finger and CHY zinc finger domain-containing protein 1 isoform X2 [Solanum lycopersicum]
Solyc01g067370.2.1	708	0.225	0.01	-4.49185	0.135065	*	NA	NA	NA	NA	gi|350535807|ref|NP_001234726.1|//TSB [Solanum lycopersicum]
Solyc01g067380.2.1	1369	15.045	14.385	-0.0647189	0.124062	*	NA	NA	NA	K16818//phospholipase A1 [EC:3.1.1.32];K14304//nuclear pore complex protein Nup85	gi|460366695|ref|XP_004229215.1|//PREDICTED: lipase [Solanum lycopersicum]
Solyc01g067390.2.1	3198	78.89	81.885	0.0537568	0.143216	*	GO:0043231//intracellular membrane-bounded organelle;GO:0043234//protein complex	GO:0032559//adenyl ribonucleotide binding;GO:0003682//chromatin binding;GO:0017111//nucleoside-triphosphatase activity;GO:0003676//nucleic acid binding	GO:0006338//chromatin remodeling	K11654//SWI/SNF-related matrix-associated actin-dependent regulator of chromatin subfamily A member 5 [EC:3.6.4.-]	gi|460366693|ref|XP_004229214.1|//PREDICTED: putative chromatin-remodeling complex ATPase chain [Solanum lycopersicum]
Solyc01g067400.2.1	1536	29.95	26.345	-0.185027	0.298314	*	NA	GO:0004713//protein tyrosine kinase activity;GO:0032559//adenyl ribonucleotide binding;GO:0004871//signal transducer activity	GO:0006464//cellular protein modification process	K13430//serine/threonine-protein kinase PBS1 [EC:2.7.11.1]	gi|460366691|ref|XP_004229213.1|//PREDICTED: serine/threonine-protein kinase PBS1 [Solanum lycopersicum]
Solyc01g067440.2.1	309	2	2	0	0.0655485	*	NA	GO:0015036//disulfide oxidoreductase activity	GO:0019725//cellular homeostasis	K03676//glutaredoxin 3	gi|460366689|ref|XP_004229212.1|//PREDICTED: monothiol glutaredoxin-S10 [Solanum lycopersicum]
Solyc01g067450.1.1	1599	0.01	0.18	4.16993	0.120415	*	NA	NA	NA	K17604//zinc finger SWIM domain-containing protein 3;K17086//transmembrane 9 superfamily member 2/4	gi|723754600|ref|XP_010315013.1|//PREDICTED: uncharacterized protein LOC104645330, partial [Solanum lycopersicum]
Solyc01g067460.1.1	309	4.115	5.715	0.473861	0.294732	*	NA	GO:0015036//disulfide oxidoreductase activity	GO:0019725//cellular homeostasis	K03676//glutaredoxin 3	gi|460366687|ref|XP_004229211.1|//PREDICTED: monothiol glutaredoxin-S3 [Solanum lycopersicum]
Solyc01g067480.2.1	2302	20.47	26.44	0.369211	0.446334	*	NA	NA	NA	K15450//tRNA wybutosine-synthesizing protein 3 [EC:2.1.1.282]	gi|460366685|ref|XP_004229210.1|//PREDICTED: acyl-CoA-binding domain-containing protein 5 isoform X2 [Solanum lycopersicum]
Solyc01g067490.2.1	1686	14.28	14.275	-0.000505234	0.0666638	*	NA	NA	NA	K03354//anaphase-promoting complex subunit 7	gi|460366683|ref|XP_004229209.1|//PREDICTED: anaphase-promoting complex subunit 7 isoform X1 [Solanum lycopersicum]
Solyc01g067500.2.1	1437	35.135	35.91	0.0314768	0.105787	*	NA	GO:0046872//metal ion binding	NA	K11583//serine/threonine-protein phosphatase 2A regulatory subunit B''	gi|460366681|ref|XP_004229208.1|//PREDICTED: probable serine/threonine-protein phosphatase 2A regulatory subunit B'' subunit TON2 [Solanum lycopersicum]
Solyc01g067510.2.1	1119	44.79	34.5	-0.37658	0.496654	*	NA	NA	NA	K04730//interleukin-1 receptor-associated kinase 1 [EC:2.7.11.1]	gi|723658030|ref|XP_010321146.1|//PREDICTED: serine/threonine-protein kinase-like protein ACR4 [Solanum lycopersicum]
Solyc01g067520.2.1	3336	0.045	0.01	-2.16993	0.0780533	*	GO:0031224//intrinsic component of membrane	GO:0016759//cellulose synthase activity	GO:0045229//external encapsulating structure organization;GO:0009250//glucan biosynthetic process	K00770//1,4-beta-D-xylan synthase [EC:2.4.2.24]	gi|460366876|ref|XP_004229303.1|//PREDICTED: cellulose synthase-like protein D4 [Solanum lycopersicum]
Solyc01g067530.2.1	2530	20.45	23.885	0.224004	0.313929	*	NA	NA	NA	K03979//GTPase [EC:3.6.5.-]	gi|723658021|ref|XP_010321129.1|//PREDICTED: GTP-binding protein OBGC, chloroplastic [Solanum lycopersicum];gi|460366677|ref|XP_004229206.1|//PREDICTED: GTPase obg-like [Solanum lycopersicum]
Solyc01g067540.1.1	966	0.165	0.01	-4.04439	0.116361	*	NA	NA	NA	K09286//EREBP-like factor	gi|460366874|ref|XP_004229302.1|//PREDICTED: ethylene-responsive transcription factor ERF086 [Solanum lycopersicum]
Solyc01g067550.2.1	1491	64.45	66.23	0.0393045	0.125327	*	NA	GO:0005488//binding	NA	K03260//translation initiation factor 4G	gi|460366675|ref|XP_004229205.1|//PREDICTED: zinc finger CCCH domain-containing protein 34 [Solanum lycopersicum]
Solyc01g067560.2.1	3630	12.535	11.745	-0.0939153	0.152246	*	NA	NA	NA	NA	gi|723658011|ref|XP_010321117.1|//PREDICTED: protein ALWAYS EARLY 3 isoform X2 [Solanum lycopersicum]
Solyc01g067570.2.1	2087	9.865	9.105	-0.11566	0.162777	*	NA	NA	NA	K11982//E3 ubiquitin-protein ligase RNF115/126 [EC:2.3.2.27];K19041//E3 ubiquitin-protein ligase RNF38/44 [EC:2.3.2.27]	gi|723658002|ref|XP_010321110.1|//PREDICTED: uncharacterized protein LOC101268026 isoform X1 [Solanum lycopersicum];gi|460366671|ref|XP_004229203.1|//PREDICTED: uncharacterized protein LOC101268026 isoform 1 [Solanum lycopersicum]
Solyc01g067580.2.1	462	9.975	14.37	0.526671	0.46285	*	NA	NA	NA	K00815//tyrosine aminotransferase [EC:2.6.1.5]	gi|460366669|ref|XP_004229202.1|//PREDICTED: uncharacterized protein LOC101267737 [Solanum lycopersicum]
Solyc01g067590.2.1	1449	28.315	32.53	0.200204	0.315473	*	NA	NA	NA	K07200//5'-AMP-activated protein kinase, regulatory gamma subunit	gi|460366667|ref|XP_004229201.1|//PREDICTED: sucrose nonfermenting 4-like protein [Solanum lycopersicum]
Solyc01g067600.2.1	6902	14.97	13.965	-0.100259	0.168568	*	NA	NA	NA	K15382//solute carrier family 50 (sugar transporter)	gi|723657974|ref|XP_010321070.1|//PREDICTED: uncharacterized protein LOC101248911 [Solanum lycopersicum];gi|460366870|ref|XP_004229300.1|//PREDICTED: uncharacterized protein LOC101248911 [Solanum lycopersicum]
Solyc01g067620.2.1	1092	3.355	2.87	-0.225262	0.15246	*	NA	GO:0016706//oxidoreductase activity, acting on paired donors, with incorporation or reduction of molecular oxygen, 2-oxoglutarate as one donor, and incorporation of one atom each of oxygen into both donors	GO:0051553//flavone biosynthetic process	K05278//flavonol synthase [EC:1.14.11.23]	gi|460366664|ref|XP_004229200.1|//PREDICTED: protein SRG1 [Solanum lycopersicum]
Solyc01g067630.2.1	1437	22.955	33.56	0.547934	0.578439	*	NA	NA	NA	NA	gi|460366662|ref|XP_004229199.1|//PREDICTED: uncharacterized protein LOC101266557 [Solanum lycopersicum]
Solyc01g067640.2.1	1743	48.57	41.595	-0.223655	0.357664	*	NA	NA	NA	K08819//cyclin-dependent kinase 12/13 [EC:2.7.11.22 2.7.11.23]	gi|460366660|ref|XP_004229198.1|//PREDICTED: probable serine/threonine-protein kinase At1g54610 [Solanum lycopersicum]
Solyc01g067660.2.1	1608	165.675	143.09	-0.211433	0.376153	*	NA	GO:0016160//amylase activity;GO:0043167//ion binding	GO:0005976//polysaccharide metabolic process	K01177//beta-amylase [EC:3.2.1.2]	gi|350537747|ref|NP_001234052.1|//1,4-alpha-glucan-maltohydrolase [Solanum lycopersicum]
Solyc01g067680.2.1	1949	58.635	51.905	-0.175889	0.319463	*	NA	NA	NA	K19600//tubby-related protein 1	gi|460366656|ref|XP_004229196.1|//PREDICTED: tubby-like F-box protein 6-like [Solanum lycopersicum];gi|723657958|ref|XP_010321048.1|//PREDICTED: tubby-like F-box protein 6 isoform X1 [Solanum lycopersicum]
Solyc01g067700.2.1	2038	5.885	6.135	0.0600209	0.0975076	*	NA	NA	NA	K11365//SAGA-associated factor 73	gi|723657955|ref|XP_010321041.1|//PREDICTED: uncharacterized protein LOC101248610 isoform X2 [Solanum lycopersicum];gi|565351785|ref|XP_006342832.1|//PREDICTED: uncharacterized protein LOC102593089 [Solanum tuberosum]
Solyc01g067710.2.1	2358	24.195	19.805	-0.288844	0.374523	*	GO:0031224//intrinsic component of membrane;GO:0016021//integral component of membrane	GO:0005451//monovalent cation:proton antiporter activity;GO:0015385//sodium:proton antiporter activity	GO:0055067//monovalent inorganic cation homeostasis;GO:0055085//transmembrane transport;GO:0006885//regulation of pH;GO:0030001//metal ion transport;GO:0006814//sodium ion transport	K14724//solute carrier family 9 (sodium/hydrogen exchanger), member 8	gi|723657708|ref|XP_010320629.1|//PREDICTED: (Sodium/potassium)/proton exchanger 3 isoform X1 [Solanum lycopersicum];gi|350536609|ref|NP_001234255.1|//(Sodium/potassium)/proton exchanger 3 [Solanum lycopersicum]
Solyc01g067720.2.1	1616	5.66	5.56	-0.0257172	0.0774742	*	NA	NA	NA	K17302//coatomer, subunit beta';K04730//interleukin-1 receptor-associated kinase 1 [EC:2.7.11.1]	gi|460366654|ref|XP_004229195.1|//PREDICTED: vesicle-associated protein 2-2 [Solanum lycopersicum]
Solyc01g067730.2.1	411	156.02	171.395	0.135594	0.287611	*	NA	GO:0005488//binding	GO:0006629//lipid metabolic process	K03955//NADH dehydrogenase (ubiquinone) 1 alpha/beta subcomplex 1	gi|460366652|ref|XP_004229194.1|//PREDICTED: acyl carrier protein 1, chloroplastic-like [Solanum lycopersicum]
Solyc01g067740.2.1	1189	246.855	283.685	0.200626	0.36841	*	GO:0044424//intracellular part;GO:0005737//cytoplasm	GO:0016209//antioxidant activity;GO:0004784//superoxide dismutase activity;GO:0043169//cation binding;GO:0046872//metal ion binding;GO:0003824//catalytic activity	GO:0006801//superoxide metabolic process;GO:0072593//reactive oxygen species metabolic process;GO:0055114//oxidation-reduction process	K04565//superoxide dismutase, Cu-Zn family [EC:1.15.1.1]	gi|723657702|ref|XP_010320610.1|//PREDICTED: superoxide dismutase [Cu-Zn] 1 isoform X1 [Solanum lycopersicum];gi|3334337|sp|Q43779.3|SODC2_SOLLC//RecName: Full=Superoxide dismutase [Cu-Zn] 2
Solyc01g067750.2.1	2204	56.8	63.215	0.154376	0.28641	*	GO:0044424//intracellular part	GO:0050661//NADP binding;GO:0003855//3-dehydroquinate dehydratase activity;GO:0016616//oxidoreductase activity, acting on the CH-OH group of donors, NAD or NADP as acceptor;GO:0016836//hydro-lyase activity;GO:0000166//nucleotide binding;GO:0004764//shikimate 3-dehydrogenase (NADP+) activity	GO:0008652//cellular amino acid biosynthetic process;GO:0055114//oxidation-reduction process;GO:0019632//shikimate metabolic process	K13832//3-dehydroquinate dehydratase / shikimate dehydrogenase [EC:4.2.1.10 1.1.1.25]	gi|350537731|ref|NP_001234051.1|//dehydroquinate dehydratase/shikimate:NADP oxidoreductase [Solanum lycopersicum]
Solyc01g067780.1.1	2712	0.055	0.055	0	0.0655485	*	NA	NA	NA	K09518//DnaJ homolog subfamily B member 12	gi|460366866|ref|XP_004229298.1|//PREDICTED: uncharacterized protein LOC101248043 [Solanum lycopersicum]
Solyc01g067790.2.1	3845	6.2	5.355	-0.211382	0.189224	*	NA	NA	NA	NA	gi|723657931|ref|XP_010321010.1|//PREDICTED: uncharacterized protein LOC101247749 isoform X1 [Solanum lycopersicum];gi|460366864|ref|XP_004229297.1|//PREDICTED: uncharacterized protein LOC101247749 [Solanum lycopersicum]
Solyc01g067800.2.1	1835	32.275	37.12	0.20178	0.323603	*	NA	NA	NA	K15407//queuine tRNA-ribosyltransferase subunit QTRTD1 [EC:2.4.2.29];K10661//E3 ubiquitin-protein ligase MARCH6 [EC:2.3.2.27]	gi|460366648|ref|XP_004229192.1|//PREDICTED: probable E3 ubiquitin-protein ligase MARCH10 [Solanum lycopersicum]
Solyc01g067820.2.1	1066	14.72	11.435	-0.364321	0.371842	*	NA	NA	NA	NA	gi|596227740|ref|XP_007224225.1|//hypothetical protein PRUPE_ppa017894mg [Prunus persica]
Solyc01g067830.2.1	600	8.54	9.41	0.139959	0.176247	*	NA	NA	NA	K11095//U1 small nuclear ribonucleoprotein C	gi|460366645|ref|XP_004229191.1|//PREDICTED: U1 small nuclear ribonucleoprotein C-like isoform X2 [Solanum lycopersicum]
Solyc01g067840.2.1	417	5.785	0.94	-2.62158	0.616983	*	NA	NA	NA	NA	NA
Solyc01g067890.2.1	2160	95.36	87.295	-0.127485	0.268157	*	GO:0009536//plastid	GO:0016744//transferase activity, transferring aldehyde or ketonic groups;GO:0016903//oxidoreductase activity, acting on the aldehyde or oxo group of donors	GO:0006721//terpenoid metabolic process;GO:0006772//thiamine metabolic process	K01662//1-deoxy-D-xylulose-5-phosphate synthase [EC:2.2.1.7]	gi|350539507|ref|NP_001234672.1|//1-D-deoxyxylulose 5-phosphate synthase [Solanum lycopersicum]
Solyc01g067900.2.1	408	144.48	94.565	-0.611492	0.674917	*	NA	NA	NA	NA	gi|460366641|ref|XP_004229189.1|//PREDICTED: rapid alkalinization factor-like [Solanum lycopersicum]
Solyc01g067930.2.1	633	96.035	64.415	-0.576164	0.651281	*	NA	GO:0016740//transferase activity	NA	K08238//xyloglucan 6-xylosyltransferase [EC:2.4.2.39]	gi|460366637|ref|XP_004229187.1|//PREDICTED: xyloglucan 6-xylosyltransferase 2 [Solanum lycopersicum]
Solyc01g067940.2.1	408	86.445	71.2	-0.279905	0.438548	*	GO:0031224//intrinsic component of membrane	GO:0042285//xylosyltransferase activity	NA	K08238//xyloglucan 6-xylosyltransferase [EC:2.4.2.39]	gi|565381217|ref|XP_006356974.1|//PREDICTED: putative glycosyltransferase 2-like [Solanum tuberosum]
Solyc01g068000.2.1	1059	20.275	23.095	0.187879	0.281948	*	NA	GO:0004721//phosphoprotein phosphatase activity	NA	K14803//protein phosphatase 2C homolog 2/3 [EC:3.1.3.16]	gi|460366631|ref|XP_004229184.1|//PREDICTED: probable protein phosphatase 2C 47 [Solanum lycopersicum]
Solyc01g068020.2.1	1809	10.08	10.7	0.0861152	0.142358	*	NA	NA	NA	NA	gi|460366633|ref|XP_004229185.1|//PREDICTED: uncharacterized protein LOC101262041 [Solanum lycopersicum];gi|460366635|ref|XP_004229186.1|//PREDICTED: uncharacterized protein LOC101262345 [Solanum lycopersicum]
Solyc01g068030.2.1	714	3.125	2.535	-0.30187	0.171314	*	NA	NA	NA	NA	gi|460366633|ref|XP_004229185.1|//PREDICTED: uncharacterized protein LOC101262041 [Solanum lycopersicum]
Solyc01g068040.1.1	837	1.15	0.01	-6.84549	0.362061	*	NA	NA	NA	NA	gi|590720075|ref|XP_007051231.1|//Uncharacterized protein TCM_004901 [Theobroma cacao]
Solyc01g068050.2.1	1530	11.79	16.15	0.45397	0.438977	*	NA	GO:0016741//transferase activity, transferring one-carbon groups	GO:0006399//tRNA metabolic process;GO:0006730//one-carbon metabolic process	K15446//tRNA:m4X modification enzyme [EC:2.1.1.225]	gi|460366629|ref|XP_004229183.1|//PREDICTED: tRNA:m(4)X modification enzyme TRM13 homolog [Solanum lycopersicum]
Solyc01g068060.2.1	360	86.895	67.475	-0.36492	0.512526	*	NA	NA	NA	K08341//GABA(A) receptor-associated protein	gi|350540094|ref|NP_001234639.1|//autophagy 8h [Solanum lycopersicum]
Solyc01g068070.2.1	4526	5.745	6.745	0.231512	0.206705	*	NA	NA	NA	K08266//G protein beta subunit-like;K14963//COMPASS component SWD3	gi|460366857|ref|XP_004229294.1|//PREDICTED: uncharacterized protein LOC101246276 [Solanum lycopersicum]
Solyc01g068080.2.1	1168	15.95	13.235	-0.269198	0.316181	*	NA	GO:0045552//dihydrokaempferol 4-reductase activity;GO:0016616//oxidoreductase activity, acting on the CH-OH group of donors, NAD or NADP as acceptor;GO:0000166//nucleotide binding;GO:0048037//cofactor binding;GO:0050662//coenzyme binding	GO:0008152//metabolic process;GO:0044237//cellular metabolic process;GO:0055114//oxidation-reduction process	K09753//cinnamoyl-CoA reductase [EC:1.2.1.44]	gi|460366626|ref|XP_004229182.1|//PREDICTED: tetraketide alpha-pyrone reductase 2-like [Solanum lycopersicum]
Solyc01g068100.2.1	2985	156.38	170.42	0.124039	0.260435	*	NA	NA	NA	K13415//protein brassinosteroid insensitive 1 [EC:2.7.10.1 2.7.11.1]	gi|460366624|ref|XP_004229181.1|//PREDICTED: squamosa promoter-binding-like protein 1 [Solanum lycopersicum]
Solyc01g068130.2.1	1458	25.22	33.935	0.428206	0.510918	*	NA	NA	NA	NA	gi|460366622|ref|XP_004229180.1|//PREDICTED: uncharacterized protein LOC101260262 [Solanum lycopersicum]
Solyc01g068140.2.1	1398	14.225	9.765	-0.542737	0.468298	*	NA	GO:0016747//transferase activity, transferring acyl groups other than amino-acyl groups	NA	K15400//omega-hydroxypalmitate O-feruloyl transferase [EC:2.3.1.188]	gi|460366614|ref|XP_004229176.1|//PREDICTED: 3'-N-debenzoyl-2'-deoxytaxol N-benzoyltransferase [Solanum lycopersicum]
Solyc01g068150.2.1	654	8.885	11.385	0.357691	0.337201	*	NA	NA	NA	NA	gi|460366616|ref|XP_004229177.1|//PREDICTED: uncharacterized protein LOC101259480 isoform X1 [Solanum lycopersicum]
Solyc01g068160.2.1	1594	33.12	35.005	0.0798583	0.176204	*	NA	NA	NA	K11717//cysteine desulfurase / selenocysteine lyase [EC:2.8.1.7 4.4.1.16]	gi|460366612|ref|XP_004229175.1|//PREDICTED: L-cysteine desulfhydrase [Solanum lycopersicum]
Solyc01g068170.2.1	1269	10.225	10.525	0.0417194	0.0950624	*	NA	NA	NA	K16251//DNA-directed RNA polymerase V subunit 1 [EC:2.7.7.6];K11292//transcription elongation factor SPT6	gi|723657847|ref|XP_010320843.1|//PREDICTED: uncharacterized protein LOC104647318 [Solanum lycopersicum]
Solyc01g068180.2.1	2907	3.71	3.905	0.0739034	0.0972931	*	NA	NA	NA	K17964//leucine-rich PPR motif-containing protein, mitochondrial	gi|723657844|ref|XP_010320837.1|//PREDICTED: pentatricopeptide repeat-containing protein At4g20740 [Solanum lycopersicum];gi|565357071|ref|XP_006345374.1|//PREDICTED: pentatricopeptide repeat-containing protein At4g20740-like [Solanum tuberosum]
Solyc01g068190.2.1	267	22.385	20.165	-0.150679	0.241946	*	NA	NA	NA	NA	gi|460366610|ref|XP_004229174.1|//PREDICTED: uncharacterized protein LOC101258592 [Solanum lycopersicum]
Solyc01g068200.2.1	1578	41.48	27.965	-0.568794	0.606345	*	NA	NA	NA	NA	gi|460366608|ref|XP_004229173.1|//PREDICTED: glycosyltransferase-like KOBITO 1 [Solanum lycopersicum]
Solyc01g068210.2.1	2638	39.625	34.595	-0.195847	0.325383	*	NA	GO:0016639//oxidoreductase activity, acting on the CH-NH2 group of donors, NAD or NADP as acceptor	GO:0019752//carboxylic acid metabolic process	K00262//glutamate dehydrogenase (NADP+) [EC:1.4.1.4]	gi|460366604|ref|XP_004229171.1|//PREDICTED: NADP-specific glutamate dehydrogenase isoform X2 [Solanum lycopersicum]
Solyc01g068240.2.1	2331	22.23	27.115	0.286583	0.38396	*	NA	GO:0016787//hydrolase activity	NA	K11841//ubiquitin carboxyl-terminal hydrolase 10 [EC:3.4.19.12]	gi|460366602|ref|XP_004229170.1|//PREDICTED: ubiquitin carboxyl-terminal hydrolase 24-like [Solanum lycopersicum]
Solyc01g068250.2.1	1251	3.62	5.81	0.682548	0.371885	*	NA	NA	NA	K10260//F-box and WD-40 domain protein 7;K03362//F-box and WD-40 domain protein 1/11;K16794//platelet-activating factor acetylhydrolase IB subunit alpha	gi|460366600|ref|XP_004229169.1|//PREDICTED: WD repeat-containing protein 5 homolog [Solanum lycopersicum]
Solyc01g068260.2.1	3906	5.855	7.285	0.31526	0.258934	*	NA	NA	NA	K10728//topoisomerase (DNA) II binding protein 1	gi|565357060|ref|XP_006345369.1|//PREDICTED: DNA topoisomerase 2-binding protein 1-like [Solanum tuberosum];gi|460366598|ref|XP_004229168.1|//PREDICTED: DNA topoisomerase 2-binding protein 1-like [Solanum lycopersicum];gi|723657824|ref|XP_010320793.1|//PREDICTED: DNA topoisomerase 2-binding protein 1 isoform X1 [Solanum lycopersicum]
Solyc01g068270.2.1	2154	29.34	31.04	0.0812597	0.173673	*	NA	NA	NA	K04730//interleukin-1 receptor-associated kinase 1 [EC:2.7.11.1]	gi|460366596|ref|XP_004229167.1|//PREDICTED: probable receptor-like serine/threonine-protein kinase At5g57670 isoform X1 [Solanum lycopersicum]
Solyc01g068280.2.1	2820	17.76	28.74	0.694428	0.62685	*	NA	GO:0003824//catalytic activity;GO:0005488//binding;GO:0003676//nucleic acid binding	NA	K10841//DNA excision repair protein ERCC-6	gi|460366853|ref|XP_004229292.1|//PREDICTED: uncharacterized protein LOC101245692 [Solanum lycopersicum];gi|723657813|ref|XP_010320782.1|//PREDICTED: protein CHROMATIN REMODELING 24 isoform X1 [Solanum lycopersicum]
Solyc01g068290.2.1	2402	13.05	15.575	0.255182	0.304963	*	NA	NA	NA	K03495//tRNA uridine 5-carboxymethylaminomethyl modification enzyme	gi|460366594|ref|XP_004229166.1|//PREDICTED: protein MTO1 homolog, mitochondrial isoform X2 [Solanum lycopersicum]
Solyc01g068320.1.1	2007	0.285	0.14	-1.02554	0.107846	*	NA	NA	NA	K10875//DNA repair and recombination protein RAD54 and RAD54-like protein [EC:3.6.4.-]	gi|460366851|ref|XP_004229291.1|//PREDICTED: SNF2 domain-containing protein CLASSY 4-like [Solanum lycopersicum]
Solyc01g068330.2.1	2466	27.48	29.355	0.0952243	0.196045	*	NA	NA	NA	K14571//ribosome biogenesis ATPase	gi|460366849|ref|XP_004229290.1|//PREDICTED: cell division control protein 48 homolog C [Solanum lycopersicum]
Solyc01g068340.2.1	2580	1.845	2.335	0.339802	0.161276	*	NA	NA	NA	K08991//crossover junction endonuclease MUS81 [EC:3.1.22.-]	gi|460366592|ref|XP_004229165.1|//PREDICTED: crossover junction endonuclease MUS81 [Solanum lycopersicum]
Solyc01g068350.2.1	645	0.01	1.71	7.41785	0.449659	*	NA	NA	NA	K08991//crossover junction endonuclease MUS81 [EC:3.1.22.-]	gi|460366592|ref|XP_004229165.1|//PREDICTED: crossover junction endonuclease MUS81 [Solanum lycopersicum]
Solyc01g068360.2.1	4058	7.615	8.735	0.197964	0.210373	*	NA	GO:0003824//catalytic activity;GO:0016772//transferase activity, transferring phosphorus-containing groups	NA	K04733//interleukin-1 receptor-associated kinase 4 [EC:2.7.11.1];K13420//LRR receptor-like serine/threonine-protein kinase FLS2 [EC:2.7.11.1];K13415//protein brassinosteroid insensitive 1 [EC:2.7.10.1 2.7.11.1]	gi|460366590|ref|XP_004229164.1|//PREDICTED: probable inactive leucine-rich repeat receptor-like protein kinase At3g03770-like [Solanum lycopersicum];gi|723657791|ref|XP_010320756.1|//PREDICTED: probable inactive leucine-rich repeat receptor-like protein kinase At3g03770 [Solanum lycopersicum]
Solyc01g068370.2.1	2274	6.315	4.32	-0.547751	0.339582	*	NA	NA	NA	K11433//histone-lysine N-methyltransferase SETMAR [EC:2.1.1.43]	gi|460366847|ref|XP_004229289.1|//PREDICTED: histone-lysine N-methyltransferase SUVR3 [Solanum lycopersicum]
Solyc01g068380.2.1	1920	2.37	3.125	0.398969	0.200249	*	NA	NA	NA	NA	gi|723657781|ref|XP_004229163.2|//PREDICTED: nucleotide pyrophosphatase/phosphodiesterase-like [Solanum lycopersicum]
Solyc01g068390.2.1	2640	18.75	19.995	0.0927487	0.172086	*	NA	NA	NA	NA	gi|460366586|ref|XP_004229162.1|//PREDICTED: zinc finger protein 598-like [Solanum lycopersicum]
Solyc01g068400.2.1	863	90.875	79.995	-0.183974	0.331925	*	GO:0015630//microtubule cytoskeleton	GO:0005515//protein binding	GO:0043623//cellular protein complex assembly	K17292//tubulin-specific chaperone A	gi|460366584|ref|XP_004229161.1|//PREDICTED: tubulin-folding cofactor A [Solanum lycopersicum]
Solyc01g068410.2.1	1077	7.775	9.2	0.242791	0.241045	*	NA	NA	NA	K13947//auxin efflux carrier family	gi|350535388|ref|NP_001234192.1|//auxin efflux facilitator SlPIN5 [Solanum lycopersicum]
Solyc01g068430.1.1	1050	0.445	0.01	-5.47573	0.205654	*	NA	NA	NA	NA	gi|460366582|ref|XP_004229160.1|//PREDICTED: protein trichome birefringence-like 38 [Solanum lycopersicum]
Solyc01g068450.2.1	991	11.535	12.36	0.0996607	0.158895	*	NA	NA	NA	NA	gi|460366843|ref|XP_004229287.1|//PREDICTED: intron-binding protein aquarius-like [Solanum lycopersicum];gi|723657764|ref|XP_010320712.1|//PREDICTED: uncharacterized protein LOC104647277 [Solanum lycopersicum]
Solyc01g068460.2.1	2987	27.99	23.61	-0.245513	0.351057	*	NA	NA	NA	NA	gi|460366578|ref|XP_004229158.1|//PREDICTED: midasin [Solanum lycopersicum]
Solyc01g068470.2.1	1537	8.065	7.785	-0.0509775	0.0966711	*	NA	NA	NA	NA	gi|723657759|ref|XP_010320706.1|//PREDICTED: uncharacterized protein LOC101254233 [Solanum lycopersicum];gi|565399818|ref|XP_006365439.1|//PREDICTED: uncharacterized protein LOC102599577 [Solanum tuberosum]
Solyc01g068480.2.1	4767	28.465	28.375	-0.00456871	0.070396	*	NA	NA	NA	K12874//intron-binding protein aquarius	gi|723657753|ref|XP_010320696.1|//PREDICTED: intron-binding protein aquarius [Solanum lycopersicum]
Solyc01g068490.2.1	2586	0.975	0.975	3.20343e-16	0.0655485	*	NA	NA	NA	K08332//vacuolar protein 8	gi|723657750|ref|XP_004229286.2|//PREDICTED: U-box domain-containing protein 44-like [Solanum lycopersicum]
Solyc01g068500.2.1	2118	0.79	1.01	0.354431	0.119579	*	NA	NA	NA	K03021//DNA-directed RNA polymerase III subunit RPC2 [EC:2.7.7.6];K15813//beta-amyrin synthase [EC:5.4.99.39];K15601//lysine-specific demethylase 3 [EC:1.14.11.-]	gi|723657746|ref|XP_004229157.2|//PREDICTED: CSC1-like protein At3g54510 [Solanum lycopersicum]
Solyc01g068510.1.1	513	0.355	0.01	-5.14975	0.178285	*	NA	NA	NA	K14763//H/ACA ribonucleoprotein complex non-core subunit NAF1	gi|697171530|ref|XP_009594693.1|//PREDICTED: integumentary mucin A.1-like [Nicotiana tomentosiformis]
Solyc01g068530.2.1	453	403.45	468.335	0.215151	0.393698	*	GO:0030529//ribonucleoprotein complex	GO:0005198//structural molecule activity	GO:0010467//gene expression	K02960//small subunit ribosomal protein S16e	gi|460366574|ref|XP_004229156.1|//PREDICTED: 40S ribosomal protein S16-like [Solanum lycopersicum]
Solyc01g068540.2.1	1308	3.96	4.585	0.211421	0.167346	*	NA	NA	NA	K17046//protein DEK;K14567//U3 small nucleolar RNA-associated protein 14	gi|460366839|ref|XP_004229285.1|//PREDICTED: uncharacterized protein LOC101243635 [Solanum lycopersicum]
Solyc01g068550.2.1	1059	0.285	0.145	-0.974909	0.105294	*	NA	NA	NA	K13262//isoflavone-7-O-methyltransferase [EC:2.1.1.150];K16040//trans-resveratrol di-O-methyltransferase [EC:2.1.1.240];K13259//2,7,4'-trihydroxyisoflavanone 4'-O-methyltransferase / isoflavone 4'-O-methyltransferase [EC:2.1.1.212 2.1.1.46]	gi|460366572|ref|XP_004229155.1|//PREDICTED: myricetin O-methyltransferase-like isoform X1 [Solanum lycopersicum]
Solyc01g068580.2.1	867	31	30.38	-0.0291463	0.103149	*	NA	NA	NA	NA	gi|460366570|ref|XP_004229154.1|//PREDICTED: uncharacterized protein C9orf78 [Solanum lycopersicum]
Solyc01g068600.2.1	654	0.01	0.01	0	0.0655485	*	NA	NA	NA	NA	gi|460366568|ref|XP_004229153.1|//PREDICTED: paladin [Solanum lycopersicum]
Solyc01g068610.2.1	4483	33.825	36.965	0.12807	0.243383	*	NA	NA	NA	NA	gi|460366568|ref|XP_004229153.1|//PREDICTED: paladin [Solanum lycopersicum]
Solyc01g068620.2.1	873	21.665	25.93	0.259256	0.355261	*	NA	NA	NA	NA	gi|460366566|ref|XP_004229152.1|//PREDICTED: uncharacterized protein LOC101252111 [Solanum lycopersicum]
Solyc01g068630.2.1	883	3.29	3.06	-0.104556	0.110055	*	NA	GO:0016787//hydrolase activity;GO:0003824//catalytic activity	NA	K18551//pyrimidine and pyridine-specific 5'-nucleotidase [EC:3.1.3.-]	gi|460366562|ref|XP_004229150.1|//PREDICTED: uncharacterized protein C24B11.05 [Solanum lycopersicum]
Solyc01g068640.2.1	1815	8.625	8.755	0.0215827	0.0789541	*	NA	NA	NA	K08869//aarF domain-containing kinase	gi|460366560|ref|XP_004229149.1|//PREDICTED: aarF domain-containing protein kinase 4 [Solanum lycopersicum]
Solyc01g073640.2.1	780	264.645	329.915	0.318036	0.496246	*	NA	GO:0016491//oxidoreductase activity	GO:0008152//metabolic process	K13070//momilactone-A synthase [EC:1.1.1.295];K09841//xanthoxin dehydrogenase [EC:1.1.1.288]	gi|350538977|ref|NP_001233856.1|//yfe37 protein [Solanum lycopersicum]
Solyc01g073650.2.1	939	165.445	141.62	-0.224327	0.387178	*	GO:0044424//intracellular part	GO:0043169//cation binding;GO:0016791//phosphatase activity	NA	K04382//serine/threonine-protein phosphatase 2A catalytic subunit [EC:3.1.3.16]	gi|460366938|ref|XP_004229332.1|//PREDICTED: serine/threonine-protein phosphatase PP2A-5 catalytic subunit [Solanum lycopersicum]
Solyc01g073660.2.1	1924	6.655	8.745	0.39402	0.320428	*	NA	NA	NA	NA	gi|460366940|ref|XP_004229333.1|//PREDICTED: major facilitator superfamily domain-containing protein 12 [Solanum lycopersicum]
Solyc01g073670.2.1	1356	0.215	0.215	-1.60171e-16	0.0655485	*	NA	NA	NA	NA	gi|460366942|ref|XP_004229334.1|//PREDICTED: major facilitator superfamily domain-containing protein 12-like [Solanum lycopersicum]
Solyc01g073680.2.1	585	25.575	16.605	-0.623117	0.584445	*	NA	GO:0005488//binding	GO:0010876//lipid localization;GO:0051234//establishment of localization	NA	gi|460366948|ref|XP_004229337.1|//PREDICTED: protein YLS3 [Solanum lycopersicum]
Solyc01g073690.2.1	1183	189.415	183.92	-0.0424722	0.131462	*	GO:0016469//proton-transporting two-sector ATPase complex	GO:0019829//cation-transporting ATPase activity	GO:0015988//energy coupled proton transmembrane transport, against electrochemical gradient	K02149//V-type H+-transporting ATPase subunit D	gi|460366944|ref|XP_004229335.1|//PREDICTED: V-type proton ATPase subunit D-like isoform 1 [Solanum lycopersicum];gi|723659428|ref|XP_010322009.1|//PREDICTED: V-type proton ATPase subunit D [Solanum lycopersicum]
Solyc01g073700.2.1	1578	14.35	19.475	0.440573	0.457767	*	NA	GO:0000166//nucleotide binding	NA	K08900//mitochondrial chaperone BCS1	gi|460366952|ref|XP_004229339.1|//PREDICTED: putative cell division cycle ATPase [Solanum lycopersicum]
Solyc01g073710.2.1	420	27.95	16.865	-0.728816	0.637853	*	NA	GO:0046872//metal ion binding	NA	NA	gi|460366954|ref|XP_004229340.1|//PREDICTED: uncharacterized protein LOC101248133 [Solanum lycopersicum]
Solyc01g073720.2.1	267	1.87	1.74	-0.103951	0.0964566	*	NA	NA	NA	K01938//formate--tetrahydrofolate ligase [EC:6.3.4.3]	gi|723659435|ref|XP_010322022.1|//PREDICTED: uncharacterized protein LOC104647874 [Solanum lycopersicum]
Solyc01g073730.2.1	1919	13.3	13.225	-0.00815852	0.0740423	*	GO:0043234//protein complex;GO:0019008//molybdopterin synthase complex	GO:0043169//cation binding;GO:0046872//metal ion binding;GO:0051539//4 iron, 4 sulfur cluster binding;GO:0003824//catalytic activity;GO:0051536//iron-sulfur cluster binding	GO:0006777//Mo-molybdopterin cofactor biosynthetic process;GO:0009108//coenzyme biosynthetic process	K03639//cyclic pyranopterin phosphate synthase [EC:4.1.99.18]	gi|460366956|ref|XP_004229341.1|//PREDICTED: cyclic pyranopterin monophosphate synthase, mitochondrial [Solanum lycopersicum]
Solyc01g073740.2.1	1931	73.06	75.64	0.0500676	0.141586	*	GO:0044429//mitochondrial part;GO:0030312//external encapsulating structure;GO:0009536//plastid	GO:0032559//adenyl ribonucleotide binding;GO:0046914//transition metal ion binding;GO:0046912//transferase activity, transferring acyl groups, acyl groups converted into alkyl on transfer	GO:0005975//carbohydrate metabolic process;GO:0010038//response to metal ion;GO:0009060//aerobic respiration	K01647//citrate synthase [EC:2.3.3.1]	gi|460366958|ref|XP_004229342.1|//PREDICTED: citrate synthase, mitochondrial [Solanum lycopersicum]
Solyc01g073750.2.1	5669	66.99	55.75	-0.264974	0.411308	*	GO:0016020//membrane;GO:0043234//protein complex	GO:0035251//UDP-glucosyltransferase activity	GO:0006074//(1->3)-beta-D-glucan metabolic process	K11000//callose synthase [EC:2.4.1.-]	gi|460366992|ref|XP_004229359.1|//PREDICTED: callose synthase 2-like [Solanum lycopersicum];gi|723659449|ref|XP_010322044.1|//PREDICTED: callose synthase 2 [Solanum lycopersicum]
Solyc01g073770.2.1	828	15.605	16.14	0.0486322	0.112629	*	NA	NA	NA	NA	gi|723659520|ref|XP_010322158.1|//PREDICTED: uncharacterized protein LOC104647952 [Solanum lycopersicum]
Solyc01g073780.2.1	1194	3.845	2.745	-0.486177	0.247158	*	NA	NA	NA	K16219//protein N-terminal methyltransferase [EC:2.1.1.244]	gi|723659459|ref|XP_010322058.1|//PREDICTED: uncharacterized protein LOC104647902 [Solanum lycopersicum]
Solyc01g073810.2.1	750	0.01	0.21	4.39232	0.131354	*	NA	NA	NA	NA	gi|723659523|ref|XP_004229343.2|//PREDICTED: uncharacterized protein LOC101249296 [Solanum lycopersicum]
Solyc01g073820.2.1	780	0.42	0.985	1.22973	0.197932	*	NA	NA	NA	K17609//nucleoredoxin [EC:1.8.1.8];K16219//protein N-terminal methyltransferase [EC:2.1.1.244]	gi|723659523|ref|XP_004229343.2|//PREDICTED: uncharacterized protein LOC101249296 [Solanum lycopersicum]
Solyc01g073840.1.1	1380	0.01	0.215	4.42626	0.131354	*	NA	NA	NA	K17609//nucleoredoxin [EC:1.8.1.8];K16219//protein N-terminal methyltransferase [EC:2.1.1.244]	gi|723659526|ref|XP_004229362.2|//PREDICTED: uncharacterized protein LOC101255237 [Solanum lycopersicum]
Solyc01g073860.2.1	711	0.45	0.66	0.552541	0.119815	*	NA	NA	NA	K17609//nucleoredoxin [EC:1.8.1.8];K16219//protein N-terminal methyltransferase [EC:2.1.1.244]	gi|460366962|ref|XP_004229344.1|//PREDICTED: uncharacterized protein LOC101249575 [Solanum lycopersicum]
Solyc01g073870.2.1	1959	23.265	21.905	-0.086901	0.175497	*	NA	NA	NA	NA	gi|460366964|ref|XP_004229345.1|//PREDICTED: uncharacterized protein LOC101249853 isoform X1 [Solanum lycopersicum]
Solyc01g073880.2.1	582	0.895	2.29	1.35539	0.329265	*	NA	NA	NA	K17609//nucleoredoxin [EC:1.8.1.8];K16219//protein N-terminal methyltransferase [EC:2.1.1.244]	gi|723659482|ref|XP_010322098.1|//PREDICTED: uncharacterized protein LOC104647934 [Solanum lycopersicum]
Solyc01g073890.2.1	1146	0.525	1.69	1.68663	0.304534	*	NA	NA	NA	K03016//DNA-directed RNA polymerases I, II, and III subunit RPABC3;K06758//L1 cell adhesion molecule like protein;K03283//heat shock 70kDa protein 1/8;K16219//protein N-terminal methyltransferase [EC:2.1.1.244]	gi|460366966|ref|XP_004229346.1|//PREDICTED: uncharacterized protein LOC101250152 [Solanum lycopersicum]
Solyc01g073900.2.1	1979	24.02	25.93	0.110386	0.204646	*	NA	NA	NA	K10666//E3 ubiquitin-protein ligase RNF5 [EC:2.3.2.27]	gi|460366968|ref|XP_004229347.1|//PREDICTED: uncharacterized protein LOC101250440 [Solanum lycopersicum];gi|565386728|ref|XP_006359161.1|//PREDICTED: uncharacterized protein LOC102598553 [Solanum tuberosum]
Solyc01g073910.2.1	1098	4.35	7.6	0.804984	0.453155	*	GO:0043231//intracellular membrane-bounded organelle	GO:0003677//DNA binding;GO:0001071//nucleic acid binding transcription factor activity	GO:0006351//transcription, DNA-templated	K09338//homeobox-leucine zipper protein	gi|460366970|ref|XP_004229348.1|//PREDICTED: homeobox-leucine zipper protein HOX11-like [Solanum lycopersicum]
Solyc01g073920.2.1	1029	12.48	17.405	0.479884	0.464609	*	NA	NA	NA	NA	gi|460366972|ref|XP_004229349.1|//PREDICTED: formin-like protein 7 [Solanum lycopersicum]
Solyc01g073930.2.1	1905	7.07	6.9	-0.0351139	0.0850457	*	NA	NA	NA	K14662//protein N-terminal asparagine amidohydrolase [EC:3.5.1.-]	gi|723659499|ref|XP_010322116.1|//PREDICTED: protein N-terminal asparagine amidohydrolase [Solanum lycopersicum];gi|460366974|ref|XP_004229350.1|//PREDICTED: protein N-terminal asparagine amidohydrolase-like [Solanum lycopersicum]
Solyc01g073940.2.1	1295	16.89	17.26	0.0312631	0.0953413	*	NA	GO:0046872//metal ion binding;GO:0003676//nucleic acid binding	NA	K01115//phospholipase D1/2 [EC:3.1.4.4];K13210//far upstream element-binding protein;K05747//Wiskott-Aldrich syndrome protein;K13162//poly(rC)-binding protein 2/3/4	gi|460366976|ref|XP_004229351.1|//PREDICTED: zinc finger CCCH domain-containing protein 31 [Solanum lycopersicum]
Solyc01g073950.2.1	2536	26.72	30.715	0.201023	0.311591	*	NA	NA	NA	K11723//bromodomain-containing protein 7/9;K17046//protein DEK;K09566//peptidyl-prolyl isomerase G (cyclophilin G) [EC:5.2.1.8]	gi|460366978|ref|XP_004229352.1|//PREDICTED: ankyrin repeat, bromo and BTB domain-containing protein DDB_G0293800 [Solanum lycopersicum]
Solyc01g073960.2.1	1916	31.255	37.805	0.27449	0.393377	*	NA	NA	NA	K08737//DNA mismatch repair protein MSH6	gi|723659508|ref|XP_010322138.1|//PREDICTED: uncharacterized protein LOC101252218 [Solanum lycopersicum];gi|565386742|ref|XP_006359168.1|//PREDICTED: uncharacterized protein LOC102600733 [Solanum tuberosum]
Solyc01g073970.2.1	411	0.01	0.01	0	0.0655485	*	GO:0043231//intracellular membrane-bounded organelle;GO:0000785//chromatin	GO:0003676//nucleic acid binding	GO:0034728//nucleosome organization	K11253//histone H3	gi|700211373|gb|KGN66469.1|//hypothetical protein Csa_1G612925 [Cucumis sativus]
Solyc01g073980.1.1	1020	0.155	0.155	0	0.0655485	*	NA	NA	NA	NA	gi|697106364|ref|XP_009607022.1|//PREDICTED: myb-like protein V [Nicotiana tomentosiformis]
Solyc01g074000.2.1	411	173.465	232.425	0.422121	0.573249	*	GO:0043231//intracellular membrane-bounded organelle;GO:0000785//chromatin	GO:0003676//nucleic acid binding	GO:0034728//nucleosome organization	K11253//histone H3	gi|700211373|gb|KGN66469.1|//hypothetical protein Csa_1G612925 [Cucumis sativus]
Solyc01g074010.2.1	2572	46.525	39.37	-0.240909	0.374887	*	NA	NA	NA	K08853//AP2-associated kinase [EC:2.7.11.1]	gi|460366988|ref|XP_004229357.1|//PREDICTED: probable serine/threonine-protein kinase DDB_G0280111 [Solanum lycopersicum]
Solyc01g074020.2.1	1122	3.975	3.7	-0.10343	0.114388	*	NA	NA	NA	NA	gi|460366990|ref|XP_004229358.1|//PREDICTED: box C/D snoRNA protein 1 [Solanum lycopersicum]
Solyc01g074030.2.1	1554	179.485	289.975	0.692065	0.71743	*	NA	GO:0004553//hydrolase activity, hydrolyzing O-glycosyl compounds;GO:0043167//ion binding	GO:0044238//primary metabolic process	K01188//beta-glucosidase [EC:3.2.1.21]	gi|350534724|ref|NP_001234412.1|//beta-glucosidase 01 precursor [Solanum lycopersicum]
Solyc01g079060.2.1	633	0.01	1.085	6.76155	0.349299	*	NA	NA	NA	K15053//charged multivesicular body protein 7	gi|460367002|ref|XP_004229364.1|//PREDICTED: charged multivesicular body protein 7 [Solanum lycopersicum]
Solyc01g079070.2.1	1850	6.555	7.455	0.185613	0.191176	*	NA	NA	GO:0006810//transport	K15053//charged multivesicular body protein 7	gi|460367002|ref|XP_004229364.1|//PREDICTED: charged multivesicular body protein 7 [Solanum lycopersicum]
Solyc01g079080.2.1	2349	1.2	0.895	-0.423075	0.135944	*	NA	NA	NA	NA	gi|723658547|ref|XP_004229554.2|//PREDICTED: uncharacterized protein LOC101266559 [Solanum lycopersicum]
Solyc01g079090.2.1	1677	64.6	87.22	0.433125	0.56231	*	GO:0009536//plastid	GO:0016634//oxidoreductase activity, acting on the CH-CH group of donors, oxygen as acceptor	GO:0006779//porphyrin-containing compound biosynthetic process	K00231//oxygen-dependent protoporphyrinogen oxidase [EC:1.3.3.4]	gi|460367004|ref|XP_004229365.1|//PREDICTED: protoporphyrinogen oxidase, chloroplastic [Solanum lycopersicum]
Solyc01g079100.2.1	1566	6.84	9.09	0.410284	0.334906	*	NA	NA	NA	K18932//palmitoyltransferase [EC:2.3.1.225]	gi|460367006|ref|XP_004229366.1|//PREDICTED: protein S-acyltransferase 18 [Solanum lycopersicum]
Solyc01g079110.2.1	411	242.07	322.02	0.411726	0.568744	*	GO:0043231//intracellular membrane-bounded organelle;GO:0000785//chromatin	GO:0003676//nucleic acid binding	GO:0034728//nucleosome organization	K11253//histone H3	gi|460367008|ref|XP_004229367.1|//PREDICTED: histone H3.2-like [Solanum lycopersicum]
Solyc01g079130.1.1	1419	0.01	0.32	5	0.168997	*	NA	GO:0004553//hydrolase activity, hydrolyzing O-glycosyl compounds	GO:0044238//primary metabolic process;GO:0045229//external encapsulating structure organization	K01213//galacturan 1,4-alpha-galacturonidase [EC:3.2.1.67]	gi|723658558|ref|XP_010322288.1|//PREDICTED: polygalacturonase At1g48100 isoform X1 [Solanum lycopersicum]
Solyc01g079140.2.1	423	0.46	1.685	1.87304	0.314122	*	NA	NA	NA	NA	NA
Solyc01g079150.2.1	2533	65.29	28.095	-1.21655	0.806422	Down	NA	NA	NA	K13855//solute carrier family 4 (anion exchanger), member 2;K13862//solute carrier family 4 (sodium borate transporter), member 11	gi|460367010|ref|XP_004229368.1|//PREDICTED: boron transporter 1 [Solanum lycopersicum]
Solyc01g079160.2.1	1089	3.37	0.99	-1.76725	0.447364	*	NA	NA	NA	K10396//kinesin family member 5;K01206//alpha-L-fucosidase [EC:3.2.1.51]	gi|460367012|ref|XP_004229369.1|//PREDICTED: GDSL esterase/lipase LIP-4-like isoform X2 [Solanum lycopersicum]
Solyc01g079170.2.1	1044	40.805	4.27	-3.25644	0.873257	Down	NA	GO:0016740//transferase activity	NA	K18819//inositol 3-alpha-galactosyltransferase [EC:2.4.1.123]	gi|460367014|ref|XP_004229370.1|//PREDICTED: galactinol synthase 1 [Solanum lycopersicum]
Solyc01g079180.2.1	1164	32.11	25.355	-0.340752	0.441637	*	GO:0030312//external encapsulating structure	NA	GO:0071555//cell wall organization	K01051//pectinesterase [EC:3.1.1.11]	gi|460367016|ref|XP_004229371.1|//PREDICTED: probable pectinesterase 53 [Solanum lycopersicum]
Solyc01g079200.2.1	1035	6.86	8.835	0.365022	0.308524	*	NA	GO:0046914//transition metal ion binding;GO:0016491//oxidoreductase activity	GO:0008152//metabolic process	K04125//gibberellin 2-oxidase [EC:1.14.11.13]	gi|350536221|ref|NP_001234747.1|//gibberellin 2-oxidase [Solanum lycopersicum]
Solyc01g079210.2.1	2098	15.04	15.18	0.0133672	0.0772382	*	GO:0043231//intracellular membrane-bounded organelle	GO:0016741//transferase activity, transferring one-carbon groups;GO:0003676//nucleic acid binding	GO:0006730//one-carbon metabolic process	K11324//DNA methyltransferase 1-associated protein 1	gi|460367018|ref|XP_004229372.1|//PREDICTED: DNA methyltransferase 1-associated protein 1 isoform X2 [Solanum lycopersicum]
Solyc01g079220.2.1	657	18.005	17.255	-0.0613831	0.127965	*	NA	GO:0005488//binding	NA	NA	gi|460367020|ref|XP_004229373.1|//PREDICTED: nifU-like protein 1, chloroplastic [Solanum lycopersicum]
Solyc01g079230.2.1	3055	51.46	51.085	-0.0105517	0.082815	*	NA	NA	NA	NA	gi|460367022|ref|XP_004229374.1|//PREDICTED: uncharacterized protein LOC101262656 isoform X1 [Solanum lycopersicum]
Solyc01g079240.2.1	1992	40.025	71.96	0.846294	0.736348	*	NA	GO:0015645//fatty acid ligase activity	NA	K01897//long-chain acyl-CoA synthetase [EC:6.2.1.3]	gi|460367024|ref|XP_004229375.1|//PREDICTED: long chain acyl-CoA synthetase 1 [Solanum lycopersicum]
Solyc01g079250.2.1	2172	139.665	152.785	0.129532	0.273926	*	GO:0031981//nuclear lumen	GO:0032559//adenyl ribonucleotide binding;GO:0004386//helicase activity;GO:0042623//ATPase activity, coupled	NA	K12820//pre-mRNA-splicing factor ATP-dependent RNA helicase DHX15/PRP43 [EC:3.6.4.13]	gi|460367026|ref|XP_004229376.1|//PREDICTED: probable pre-mRNA-splicing factor ATP-dependent RNA helicase [Solanum lycopersicum]
Solyc01g079260.2.1	963	38.355	40.51	0.0788634	0.180065	*	NA	GO:0003677//DNA binding;GO:0001071//nucleic acid binding transcription factor activity	GO:0010467//gene expression	K18835//WRKY transcription factor 2;K13424//WRKY transcription factor 33	gi|460367028|ref|XP_004229377.1|//PREDICTED: probable WRKY transcription factor 23 [Solanum lycopersicum]
Solyc01g079290.1.1	855	1.6	0.735	-1.12226	0.248531	*	NA	NA	NA	K10581//ubiquitin-conjugating enzyme E2 O [EC:2.3.2.24]	gi|565364935|ref|XP_006349173.1|//PREDICTED: probable ubiquitin-conjugating enzyme E2 23-like [Solanum tuberosum]
Solyc01g079300.2.1	2610	1.125	1.76	0.64565	0.196302	*	NA	GO:0008378//galactosyltransferase activity	NA	K06611//stachyose synthetase [EC:2.4.1.67]	gi|460367030|ref|XP_004229378.1|//PREDICTED: stachyose synthase [Solanum lycopersicum]
Solyc01g079310.2.1	1083	13.185	12.135	-0.119723	0.180022	*	NA	GO:0005506//iron ion binding	GO:0008152//metabolic process	NA	gi|460367032|ref|XP_004229379.1|//PREDICTED: uncharacterized protein LOC101264151 isoform X1 [Solanum lycopersicum]
Solyc01g079320.2.1	1458	5.87	5.59	-0.0705122	0.104908	*	NA	NA	NA	K17964//leucine-rich PPR motif-containing protein, mitochondrial;K01092//myo-inositol-1(or 4)-monophosphatase [EC:3.1.3.25];K17710//pentatricopeptide repeat domain-containing protein 1	gi|723658610|ref|XP_004229380.2|//PREDICTED: pentatricopeptide repeat-containing protein At1g02370, mitochondrial [Solanum lycopersicum]
Solyc01g079330.2.1	3060	28.155	30.075	0.0951736	0.197031	*	NA	GO:0005524//ATP binding;GO:0032559//adenyl ribonucleotide binding;GO:0042623//ATPase activity, coupled;GO:0008026//ATP-dependent helicase activity;GO:0003676//nucleic acid binding	NA	K12835//ATP-dependent RNA helicase DDX42 [EC:3.6.4.13]	gi|460367036|ref|XP_004229381.1|//PREDICTED: DEAD-box ATP-dependent RNA helicase 24 [Solanum lycopersicum]
Solyc01g079340.2.1	2638	44.8	44.885	0.00273466	0.070396	*	NA	GO:0004674//protein serine/threonine kinase activity;GO:0005524//ATP binding;GO:0000166//nucleotide binding;GO:0004672//protein kinase activity	GO:0006468//protein phosphorylation	K04733//interleukin-1 receptor-associated kinase 4 [EC:2.7.11.1]	gi|460367038|ref|XP_004229382.1|//PREDICTED: serine/threonine-protein kinase PBS1 isoform X1 [Solanum lycopersicum]
Solyc01g079350.2.1	2004	59.995	53.66	-0.160995	0.297327	*	NA	NA	NA	K11666//INO80 complex subunit B	gi|460367040|ref|XP_004229383.1|//PREDICTED: uncharacterized protein LOC101265365 [Solanum lycopersicum]
Solyc01g079360.2.1	723	5.265	8.78	0.737787	0.462228	*	NA	NA	NA	K13425//WRKY transcription factor 22	gi|723658632|ref|XP_010322372.1|//PREDICTED: probable WRKY transcription factor 65 isoform X2 [Solanum lycopersicum]
Solyc01g079370.2.1	1370	2.68	3.375	0.332655	0.187894	*	NA	NA	NA	K14494//DELLA protein	gi|723658637|ref|XP_010322387.1|//PREDICTED: DELLA protein RGL1-like [Solanum lycopersicum];gi|460367044|ref|XP_004229385.1|//PREDICTED: uncharacterized protein LOC101266156 [Solanum lycopersicum]
Solyc01g079380.1.1	1488	0.01	0.1	3.32193	0.0951911	*	NA	NA	NA	K14494//DELLA protein	gi|460367390|ref|XP_004229557.1|//PREDICTED: DELLA protein RGL2-like [Solanum lycopersicum]
Solyc01g079390.2.1	2490	32.705	25.22	-0.374943	0.466775	*	NA	GO:0016740//transferase activity;GO:0003676//nucleic acid binding	NA	K11430//histone-lysine N-methyltransferase EZH2 [EC:2.1.1.43]	gi|350536471|ref|NP_001234760.1|//EZ1 protein [Solanum lycopersicum]
Solyc01g079400.2.1	1626	21.195	14.635	-0.534301	0.519454	*	NA	NA	NA	NA	gi|460367046|ref|XP_004229386.1|//PREDICTED: protein trichome birefringence-like 6 [Solanum lycopersicum]
Solyc01g079410.2.1	981	74.885	49.595	-0.594482	0.648042	*	NA	NA	NA	K00006//glycerol-3-phosphate dehydrogenase (NAD+) [EC:1.1.1.8]	gi|460367048|ref|XP_004229387.1|//PREDICTED: uncharacterized protein LOC101266754 [Solanum lycopersicum]
Solyc01g079420.2.1	402	174.95	156.885	-0.157235	0.315323	*	GO:0005743//mitochondrial inner membrane	GO:0015002//heme-copper terminal oxidase activity	GO:0008152//metabolic process	NA	gi|460367050|ref|XP_004229388.1|//PREDICTED: cytochrome c oxidase subunit 5C-2 [Solanum lycopersicum]
Solyc01g079430.2.1	1332	5.585	6.635	0.248539	0.214234	*	NA	NA	NA	NA	gi|723658646|ref|XP_010322406.1|//PREDICTED: protein ROOT PRIMORDIUM DEFECTIVE 1 [Solanum lycopersicum]
Solyc01g079440.1.1	204	1.54	1.23	-0.324272	0.133006	*	NA	NA	NA	NA	NA
Solyc01g079450.2.1	3361	76.315	81.415	0.093328	0.209236	*	NA	NA	NA	K01303//acylaminoacyl-peptidase [EC:3.4.19.1];K01278//dipeptidyl-peptidase 4 [EC:3.4.14.5]	gi|460367058|ref|XP_004229392.1|//PREDICTED: probable glutamyl endopeptidase, chloroplastic [Solanum lycopersicum]
Solyc01g079460.2.1	657	2.235	2.94	0.395541	0.193535	*	NA	NA	NA	NA	gi|460367392|ref|XP_004229558.1|//PREDICTED: uncharacterized protein LOC101268610 [Solanum lycopersicum]
Solyc01g079470.2.1	375	20.6	60.26	1.54856	0.836622	Up	NA	NA	NA	NA	gi|460367060|ref|XP_004229393.1|//PREDICTED: calvin cycle protein CP12-1, chloroplastic [Solanum lycopersicum]
Solyc01g079480.2.1	1211	166.26	126.685	-0.392195	0.547424	*	GO:0043231//intracellular membrane-bounded organelle	GO:0003677//DNA binding;GO:0005515//protein binding;GO:0043565//sequence-specific DNA binding;GO:0003700//sequence-specific DNA binding transcription factor activity;GO:0001071//nucleic acid binding transcription factor activity	GO:0006355//regulation of transcription, DNA-templated;GO:0006351//transcription, DNA-templated	K09060//plant G-box-binding factor	gi|350538355|ref|NP_001234339.1|//bZIP DNA-binding protein [Solanum lycopersicum]
Solyc01g079490.2.1	2334	10.295	10.605	0.0428008	0.0956415	*	NA	NA	NA	K17637//exocyst complex component 2	gi|460367062|ref|XP_004229394.1|//PREDICTED: vacuolar protein sorting-associated protein 51 homolog isoform X1 [Solanum lycopersicum]
Solyc01g079500.2.1	2157	19.795	19.845	0.00363949	0.0694522	*	GO:0043231//intracellular membrane-bounded organelle	GO:0032559//adenyl ribonucleotide binding;GO:0016462//pyrophosphatase activity;GO:0003676//nucleic acid binding	GO:0006259//DNA metabolic process	K02210//DNA replication licensing factor MCM7 [EC:3.6.4.12]	gi|460367064|ref|XP_004229395.1|//PREDICTED: DNA replication licensing factor MCM7 [Solanum lycopersicum]
Solyc01g079510.2.1	5540	27.28	24.22	-0.171645	0.274313	*	NA	NA	NA	K11797//PH-interacting protein	gi|460367066|ref|XP_004229396.1|//PREDICTED: bromodomain and WD repeat-containing protein 1-like [Solanum lycopersicum];gi|723659378|ref|XP_004229396.2|//PREDICTED: uncharacterized protein LOC101243927 [Solanum lycopersicum]
Solyc01g079520.2.1	3939	10.55	9.405	-0.165743	0.203595	*	NA	GO:0003677//DNA binding	NA	K08737//DNA mismatch repair protein MSH6	gi|723659378|ref|XP_004229396.2|//PREDICTED: uncharacterized protein LOC101243927 [Solanum lycopersicum]
Solyc01g079530.2.1	666	11.04	20.245	0.874825	0.642422	*	NA	NA	NA	K10661//E3 ubiquitin-protein ligase MARCH6 [EC:2.3.2.27]	gi|460367070|ref|XP_004229398.1|//PREDICTED: uncharacterized protein LOC101244523 [Solanum lycopersicum]
Solyc01g079540.2.1	582	220.585	224.055	0.0225182	0.101025	*	GO:0043231//intracellular membrane-bounded organelle	GO:0032561//guanyl ribonucleotide binding	GO:0015031//protein transport	K07953//GTP-binding protein SAR1 [EC:3.6.5.-]	gi|460367072|ref|XP_004229399.1|//PREDICTED: GTP-binding protein SAR1A [Solanum lycopersicum]
Solyc01g079550.2.1	591	1.655	0.855	-0.952835	0.233581	*	NA	NA	NA	NA	gi|460367074|ref|XP_004229400.1|//PREDICTED: uncharacterized protein LOC101245093 [Solanum lycopersicum]
Solyc01g079570.2.1	2325	71.49	44.15	-0.695328	0.691305	*	NA	GO:0015926//glucosidase activity	GO:0044238//primary metabolic process	K15920//beta-D-xylosidase 4 [EC:3.2.1.37]	gi|525313676|ref|NP_001266107.1|//SlArf/Xyl2 protein precursor [Solanum lycopersicum]
Solyc01g079580.2.1	1851	41.405	45.19	0.126199	0.250418	*	NA	GO:0005488//binding	NA	K09527//DnaJ homolog subfamily C member 7	gi|460367078|ref|XP_004229402.1|//PREDICTED: uncharacterized protein LOC101245693 [Solanum lycopersicum]
Solyc01g079590.2.1	642	61.85	49.565	-0.319452	0.465231	*	NA	NA	NA	NA	gi|460367080|ref|XP_004229403.1|//PREDICTED: transmembrane protein 205 [Solanum lycopersicum]
Solyc01g079600.2.1	2545	34.45	27.5	-0.325072	0.437841	*	NA	GO:0016787//hydrolase activity	NA	K11323//histone arginine demethylase JMJD6 [EC:1.14.11.-]	gi|460367082|ref|XP_004229404.1|//PREDICTED: uncharacterized protein LOC101246277 isoform X1 [Solanum lycopersicum]
Solyc01g079610.2.1	1038	31.63	34.845	0.139658	0.252606	*	NA	GO:0005515//protein binding	GO:0044267//cellular protein metabolic process	K09517//DnaJ homolog subfamily B member 11	gi|460367084|ref|XP_004229405.1|//PREDICTED: dnaJ protein ERDJ3B [Solanum lycopersicum]
Solyc01g079620.2.1	1017	7.96	8.98	0.173947	0.195401	*	GO:0043231//intracellular membrane-bounded organelle	GO:0003676//nucleic acid binding	NA	K09422//myb proto-oncogene protein, plant	gi|350534530|ref|NP_001234401.1|//MYB12 protein [Solanum lycopersicum]
Solyc01g079630.2.1	1128	5.505	4.745	-0.214334	0.182103	*	NA	NA	NA	NA	gi|460367086|ref|XP_004229406.1|//PREDICTED: uncharacterized protein LOC101246860 isoform X1 [Solanum lycopersicum]
Solyc01g079640.2.1	834	8.615	9.26	0.104161	0.14787	*	NA	NA	NA	NA	gi|460367088|ref|XP_004229407.1|//PREDICTED: putative protein TPRXL [Solanum lycopersicum]
Solyc01g079650.2.1	2749	20.7	22.975	0.150434	0.243619	*	NA	GO:0016879//ligase activity, forming carbon-nitrogen bonds;GO:0003883//CTP synthase activity	GO:0006221//pyrimidine nucleotide biosynthetic process;GO:0006220//pyrimidine nucleotide metabolic process	K01937//CTP synthase [EC:6.3.4.2]	gi|460367090|ref|XP_004229408.1|//PREDICTED: CTP synthase [Solanum lycopersicum]
Solyc01g079660.2.1	567	18.3	8.68	-1.07608	0.681459	*	NA	NA	NA	NA	gi|460367092|ref|XP_004229409.1|//PREDICTED: uncharacterized protein LOC101247750 [Solanum lycopersicum]
Solyc01g079670.2.1	468	1.98	0.72	-1.45943	0.311505	*	NA	NA	NA	NA	gi|723658712|ref|XP_004229560.2|//PREDICTED: uncharacterized protein LOC101244226 [Solanum lycopersicum]
Solyc01g079680.2.1	2154	43.32	50.55	0.222678	0.358865	*	NA	NA	NA	K14319//Ran GTPase-activating protein 1	gi|460367094|ref|XP_004229410.1|//PREDICTED: RAN GTPase-activating protein 2 [Solanum lycopersicum]
Solyc01g079690.2.1	3784	16.15	19.555	0.276003	0.344451	*	NA	NA	NA	K11647//SWI/SNF-related matrix-associated actin-dependent regulator of chromatin subfamily A member 2/4 [EC:3.6.4.-]	gi|460367100|ref|XP_004229413.1|//PREDICTED: probable ATP-dependent DNA helicase CHR12 [Solanum lycopersicum]
Solyc01g079710.2.1	1083	31.66	36.105	0.189537	0.311334	*	NA	NA	NA	K09142//uncharacterized protein	gi|460367102|ref|XP_004229414.1|//PREDICTED: putative methyltransferase C9orf114 isoform X1 [Solanum lycopersicum]
Solyc01g079720.2.1	1794	18.82	16.25	-0.211827	0.285445	*	GO:0043234//protein complex	GO:0043169//cation binding;GO:0004721//phosphoprotein phosphatase activity	GO:0006464//cellular protein modification process	K01090//protein phosphatase [EC:3.1.3.16]	gi|460367104|ref|XP_004229415.1|//PREDICTED: protein phosphatase 2C 70 [Solanum lycopersicum]
Solyc01g079740.2.1	942	8.865	5.36	-0.725888	0.460405	*	NA	NA	NA	NA	gi|698479579|ref|XP_009786867.1|//PREDICTED: protein FANTASTIC FOUR 3-like [Nicotiana sylvestris]
Solyc01g079750.2.1	2067	9.515	14.575	0.61522	0.506327	*	NA	GO:0032559//adenyl ribonucleotide binding;GO:0004672//protein kinase activity	GO:0006464//cellular protein modification process	K11228//mitogen-activated protein kinase kinase kinase [EC:2.7.11.1]	gi|460367106|ref|XP_004229416.1|//PREDICTED: mitogen-activated protein kinase kinase kinase NPK1 [Solanum lycopersicum]
Solyc01g079760.2.1	963	18.885	19.47	0.0440121	0.109197	*	GO:0031224//intrinsic component of membrane;GO:0019866//organelle inner membrane	NA	GO:0006810//transport	K13354//solute carrier family 25 (peroxisomal adenine nucleotide transporter), member 17	gi|460367108|ref|XP_004229417.1|//PREDICTED: peroxisomal adenine nucleotide carrier 1-like [Solanum lycopersicum]
Solyc01g079770.2.1	861	7.54	6.785	-0.152216	0.170585	*	GO:0016020//membrane	NA	NA	K01872//alanyl-tRNA synthetase [EC:6.1.1.7]	gi|460367110|ref|XP_004229418.1|//PREDICTED: TLC domain-containing protein 2 [Solanum lycopersicum]
Solyc01g079780.2.1	585	58.485	48.945	-0.256905	0.405238	*	NA	NA	NA	NA	gi|460367112|ref|XP_004229419.1|//PREDICTED: uncharacterized GPI-anchored protein At5g19250-like [Solanum lycopersicum]
Solyc01g079790.2.1	1548	25.4	40.98	0.690091	0.657265	*	GO:0009536//plastid	GO:0032559//adenyl ribonucleotide binding;GO:0070566//adenylyltransferase activity	GO:0005977//glycogen metabolic process;GO:0005982//starch metabolic process	K00975//glucose-1-phosphate adenylyltransferase [EC:2.7.7.27]	gi|350539647|ref|NP_001233977.1|//ADP-glucose pyrophosphorylase large subunit [Solanum lycopersicum]
Solyc01g079800.2.1	1380	1.805	2.03	0.169481	0.115503	*	NA	GO:0032559//adenyl ribonucleotide binding;GO:0042623//ATPase activity, coupled	NA	K11594//ATP-dependent RNA helicase DDX3X [EC:3.6.4.13];K12823//ATP-dependent RNA helicase DDX5/DBP2 [EC:3.6.4.13];K14778//ATP-dependent RNA helicase DDX49/DBP8 [EC:3.6.4.13]	gi|460367114|ref|XP_004229420.1|//PREDICTED: DEAD-box ATP-dependent RNA helicase 58, chloroplastic isoform X2 [Solanum lycopersicum]
Solyc01g079810.2.1	2109	34.83	28.98	-0.265273	0.385784	*	NA	NA	NA	K19043//E3 ubiquitin-protein ligase RHF [EC:2.3.2.27]	gi|460367116|ref|XP_004229421.1|//PREDICTED: E3 ubiquitin-protein ligase RHF1A [Solanum lycopersicum]
Solyc01g079820.2.1	573	69.89	62.395	-0.163656	0.301789	*	NA	GO:0016209//antioxidant activity;GO:0016705//oxidoreductase activity, acting on paired donors, with incorporation or reduction of molecular oxygen	GO:0019725//cellular homeostasis;GO:0008152//metabolic process	K03386//peroxiredoxin (alkyl hydroperoxide reductase subunit C) [EC:1.11.1.15];K11187//peroxiredoxin 5, atypical 2-Cys peroxiredoxin [EC:1.11.1.15]	gi|460367118|ref|XP_004229422.1|//PREDICTED: peroxiredoxin-2F, mitochondrial [Solanum lycopersicum]
Solyc01g079830.2.1	390	18.25	12.925	-0.497732	0.482047	*	NA	NA	NA	NA	gi|460367122|ref|XP_004229424.1|//PREDICTED: uncharacterized protein LOC101251812 [Solanum lycopersicum]
Solyc01g079840.2.1	1347	47.79	48.62	0.0248411	0.0967783	*	NA	GO:0016879//ligase activity, forming carbon-nitrogen bonds;GO:0032559//adenyl ribonucleotide binding	GO:0032446//protein modification by small protein conjugation	K10686//ubiquitin-activating enzyme E1 C [EC:6.2.1.45]	gi|460367124|ref|XP_004229425.1|//PREDICTED: NEDD8-activating enzyme E1 catalytic subunit isoform X1 [Solanum lycopersicum]
Solyc01g079850.2.1	1356	15.735	12.495	-0.332626	0.35923	*	NA	NA	NA	NA	gi|460367126|ref|XP_004229426.1|//PREDICTED: protein trichome birefringence-like 11 [Solanum lycopersicum]
Solyc01g079860.2.1	1589	10.855	14.605	0.428103	0.411715	*	NA	NA	NA	K17757//ATP-dependent NAD(P)H-hydrate dehydratase [EC:4.2.1.93]	gi|723659381|ref|XP_010323512.1|//PREDICTED: ATP-dependent (S)-NAD(P)H-hydrate dehydratase [Solanum lycopersicum];gi|460367128|ref|XP_004229427.1|//PREDICTED: ATP-dependent (S)-NAD(P)H-hydrate dehydratase-like [Solanum lycopersicum]
Solyc01g079870.2.1	1089	105.86	97.295	-0.12172	0.255909	*	GO:0043231//intracellular membrane-bounded organelle;GO:0016602//CCAAT-binding factor complex	GO:0003677//DNA binding;GO:0046982//protein heterodimerization activity;GO:0043565//sequence-specific DNA binding;GO:0003700//sequence-specific DNA binding transcription factor activity	GO:0006355//regulation of transcription, DNA-templated	K08066//nuclear transcription factor Y, gamma	gi|723658537|ref|XP_010322264.1|//PREDICTED: CONSTANS interacting protein 2b isoform X1 [Solanum lycopersicum];gi|565365055|ref|XP_006349233.1|//PREDICTED: nuclear transcription factor Y subunit C-9 isoform X4 [Solanum tuberosum]
Solyc01g079880.2.1	711	373.51	247.675	-0.592699	0.677234	*	NA	NA	NA	K01953//asparagine synthase (glutamine-hydrolysing) [EC:6.3.5.4]	gi|460367130|ref|XP_004229428.1|//PREDICTED: stem-specific protein TSJT1 [Solanum lycopersicum]
Solyc01g079920.2.1	1731	0.09	0.01	-3.16993	0.0926387	*	NA	NA	NA	K00924//null	gi|460367401|ref|XP_004229562.1|//PREDICTED: basic 7S globulin-like [Solanum lycopersicum]
Solyc01g079930.1.1	1302	0.455	0.01	-5.50779	0.208378	*	NA	NA	NA	K00924//null	gi|723658778|ref|XP_010322603.1|//PREDICTED: basic 7S globulin-like isoform X2 [Solanum lycopersicum]
Solyc01g079940.2.1	1293	8.135	22.97	1.49754	0.767771	*	NA	NA	NA	K00924//null	gi|460367134|ref|XP_004229430.1|//PREDICTED: basic 7S globulin-like [Solanum lycopersicum]
Solyc01g079950.2.1	1287	9.885	18.425	0.898352	0.637103	*	NA	NA	NA	K00924//null	gi|460367136|ref|XP_004229431.1|//PREDICTED: basic 7S globulin-like [Solanum lycopersicum]
Solyc01g079960.2.1	1326	0.01	0.01	0	0.0655485	*	NA	NA	NA	K00924//null;K01381//saccharopepsin [EC:3.4.23.25]	gi|460367138|ref|XP_004229432.1|//PREDICTED: basic 7S globulin-like [Solanum lycopersicum]
Solyc01g079980.2.1	1314	9.58	9.985	0.0597368	0.10924	*	NA	NA	NA	K00924//null;K01381//saccharopepsin [EC:3.4.23.25]	gi|460367142|ref|XP_004229434.1|//PREDICTED: basic 7S globulin-like [Solanum lycopersicum]
Solyc01g080010.2.1	1317	10.93	20.765	0.92586	0.665866	*	NA	GO:0004175//endopeptidase activity	GO:0019538//protein metabolic process	K00924//null	gi|350536487|ref|NP_001234249.1|//xyloglucan-specific fungal endoglucanase inhibitor protein precursor [Solanum lycopersicum]
Solyc01g080020.2.1	1254	38.24	119.155	1.63969	0.860195	Up	NA	NA	NA	K00924//null	gi|460367144|ref|XP_004229435.1|//PREDICTED: basic 7S globulin-like [Solanum lycopersicum]
Solyc01g080040.2.1	1537	5.125	3.02	-0.763003	0.371305	*	NA	NA	NA	K14165//atypical dual specificity phosphatase [EC:3.1.3.16 3.1.3.48];K05766//protein phosphatase slingshot [EC:3.1.3.16 3.1.3.48]	gi|723658813|ref|XP_010322665.1|//PREDICTED: dual specificity protein phosphatase 1 isoform X4 [Solanum lycopersicum];gi|565344602|ref|XP_006339397.1|//PREDICTED: dual specificity protein phosphatase 1-like isoform X1 [Solanum tuberosum]
Solyc01g080050.2.1	588	1.12	1.13	0.012824	0.0667711	*	GO:0043231//intracellular membrane-bounded organelle	NA	NA	K18485//myogenic factor 6;K13422//transcription factor MYC2	gi|460367407|ref|XP_004229565.1|//PREDICTED: transcription factor MUTE [Solanum lycopersicum]
Solyc01g080070.2.1	2521	160.77	163.485	0.0241601	0.100811	*	NA	NA	NA	K10878//meiotic recombination protein SPO11;K07213//copper chaperone;K02184//formin 2	gi|460367150|ref|XP_004229438.1|//PREDICTED: neurogenic protein mastermind-like [Solanum lycopersicum]
Solyc01g080080.2.1	471	0.01	0.58	5.85798	0.242654	*	NA	GO:0046872//metal ion binding	NA	K10604//E3 ubiquitin-protein ligase MGRN1 [EC:2.3.2.27];K15688//E3 ubiquitin-protein ligase MUL1 [EC:2.3.2.27]	gi|565344615|ref|XP_006339403.1|//PREDICTED: probable E3 ubiquitin-protein ligase LUL4-like [Solanum tuberosum]
Solyc01g080090.2.1	1855	24.08	21.675	-0.151803	0.24645	*	NA	GO:0008270//zinc ion binding	NA	K10604//E3 ubiquitin-protein ligase MGRN1 [EC:2.3.2.27];K15688//E3 ubiquitin-protein ligase MUL1 [EC:2.3.2.27]	gi|525314148|ref|NP_001265959.1|//Hop-interacting protein THI037 [Solanum lycopersicum]
Solyc01g080100.2.1	453	65.015	45.97	-0.50008	0.594076	*	NA	NA	NA	NA	gi|460367154|ref|XP_004229440.1|//PREDICTED: uncharacterized protein LOC101257299 [Solanum lycopersicum]
Solyc01g080110.2.1	825	33.21	34.65	0.0612376	0.145339	*	NA	NA	NA	NA	gi|460367156|ref|XP_004229441.1|//PREDICTED: transmembrane protein 64 [Solanum lycopersicum]
Solyc01g080120.2.1	1716	0.01	0.415	5.37504	0.196259	*	NA	NA	NA	NA	gi|460367158|ref|XP_004229442.1|//PREDICTED: uncharacterized protein LOC101257893 [Solanum lycopersicum]
Solyc01g080130.2.1	1848	45.615	36.84	-0.308235	0.44065	*	NA	NA	NA	NA	gi|723658830|ref|XP_010322696.1|//PREDICTED: uncharacterized protein LOC101258185 isoform X2 [Solanum lycopersicum]
Solyc01g080140.2.1	1029	21.065	25.045	0.249675	0.342692	*	GO:0009536//plastid	NA	NA	K01652//acetolactate synthase I/II/III large subunit [EC:2.2.1.6]	gi|460367164|ref|XP_004229445.1|//PREDICTED: UPF0613 protein PB24D3.06c [Solanum lycopersicum]
Solyc01g080150.2.1	1777	18.29	6.235	-1.55259	0.748552	*	NA	NA	NA	K10760//adenylate isopentenyltransferase (cytokinin synthase)	gi|525314414|ref|NP_001266270.1|//adenylate isopentenyltransferase 5, chloroplastic-like [Solanum lycopersicum]
Solyc01g080160.2.1	1701	24.97	16.035	-0.638971	0.589486	*	NA	NA	NA	K16302//metal transporter CNNM	gi|460367170|ref|XP_004229448.1|//PREDICTED: DUF21 domain-containing protein At4g14240 [Solanum lycopersicum]
Solyc01g080170.2.1	1263	14.92	13.49	-0.145357	0.213183	*	NA	GO:0016833//oxo-acid-lyase activity	NA	K01640//hydroxymethylglutaryl-CoA lyase [EC:4.1.3.4]	gi|460367174|ref|XP_004229450.1|//PREDICTED: hydroxymethylglutaryl-CoA lyase, mitochondrial-like [Solanum lycopersicum]
Solyc01g080180.2.1	714	22.08	18.875	-0.226264	0.313135	*	NA	NA	NA	NA	gi|460367180|ref|XP_004229453.1|//PREDICTED: uncharacterized protein At5g19025-like [Solanum lycopersicum]
Solyc01g080190.2.1	2103	5.595	5.73	0.034397	0.081142	*	NA	NA	NA	K15271//ATP-dependent DNA helicase HFM1/MER3 [EC:3.6.4.12]	gi|460367178|ref|XP_004229452.1|//PREDICTED: pentatricopeptide repeat-containing protein At5g19020, mitochondrial [Solanum lycopersicum]
Solyc01g080200.2.1	4320	38.37	33.51	-0.195387	0.323645	*	NA	NA	NA	NA	gi|723658852|ref|XP_010322737.1|//PREDICTED: mediator of RNA polymerase II transcription subunit 33A [Solanum lycopersicum];gi|460367176|ref|XP_004229451.1|//PREDICTED: mediator of RNA polymerase II transcription subunit 33A-like [Solanum lycopersicum]
Solyc01g080210.2.1	1023	0.59	2.07	1.81084	0.34902	*	NA	GO:0046872//metal ion binding;GO:0016728//oxidoreductase activity, acting on CH or CH2 groups, disulfide as acceptor	GO:0009132//nucleoside diphosphate metabolic process	K10808//ribonucleoside-diphosphate reductase subunit M2 [EC:1.17.4.1]	gi|460367182|ref|XP_004229454.1|//PREDICTED: ribonucleoside-diphosphate reductase small chain A-like [Solanum lycopersicum]
Solyc01g080220.2.1	752	6.19	8.31	0.424909	0.32875	*	NA	GO:0016787//hydrolase activity	NA	K01061//carboxymethylenebutenolidase [EC:3.1.1.45]	gi|723658857|ref|XP_010322752.1|//PREDICTED: endo-1,3;1,4-beta-D-glucanase-like [Solanum lycopersicum];gi|460367184|ref|XP_004229455.1|//PREDICTED: endo-1,3;1,4-beta-D-glucanase-like [Solanum lycopersicum]
Solyc01g080230.2.1	747	0.21	0.01	-4.39232	0.131354	*	NA	NA	NA	K01061//carboxymethylenebutenolidase [EC:3.1.1.45]	gi|460367186|ref|XP_004229456.1|//PREDICTED: endo-1,3;1,4-beta-D-glucanase-like [Solanum lycopersicum]
Solyc01g080240.2.1	1698	55.37	54.535	-0.0219221	0.0969285	*	NA	GO:0032559//adenyl ribonucleotide binding;GO:0004702//receptor signaling protein serine/threonine kinase activity	GO:0006464//cellular protein modification process	K04371//mitogen-activated protein kinase 1/3 [EC:2.7.11.24]	gi|460367192|ref|XP_004229459.1|//PREDICTED: mitogen-activated protein kinase 15 isoform X4 [Solanum lycopersicum]
Solyc01g080250.2.1	1224	50.83	45.195	-0.169517	0.303612	*	NA	NA	NA	K10523//speckle-type POZ protein	gi|460367194|ref|XP_004229460.1|//PREDICTED: BTB/POZ and MATH domain-containing protein 2-like [Solanum lycopersicum]
Solyc01g080260.2.1	2493	23.615	16.17	-0.546384	0.541032	*	NA	NA	NA	NA	gi|460367409|ref|XP_004229566.1|//PREDICTED: uncharacterized protein LOC101247158 [Solanum lycopersicum]
Solyc01g080270.2.1	2039	22.72	24.18	0.0898514	0.178371	*	NA	NA	NA	K06889//uncharacterized protein	gi|460367190|ref|XP_004229458.1|//PREDICTED: uncharacterized protein LOC101262250 isoform X1 [Solanum lycopersicum]
Solyc01g080280.2.1	1758	307.69	434.455	0.497729	0.629038	*	GO:0009536//plastid	GO:0016211//ammonia ligase activity;GO:0005524//ATP binding;GO:0004356//glutamate-ammonia ligase activity;GO:0032559//adenyl ribonucleotide binding	GO:0006541//glutamine metabolic process;GO:0006542//glutamine biosynthetic process	K01915//glutamine synthetase [EC:6.3.1.2]	gi|460367196|ref|XP_004229461.1|//PREDICTED: glutamine synthetase, chloroplastic [Solanum lycopersicum]
Solyc01g080300.2.1	1158	10.84	7.165	-0.597326	0.447557	*	NA	NA	NA	K15200//general transcription factor 3C polypeptide 2	gi|460367200|ref|XP_004229463.1|//PREDICTED: protein ABCI12, chloroplastic isoform X1 [Solanum lycopersicum]
Solyc01g080310.2.1	5012	5.44	3.635	-0.581651	0.325919	*	NA	NA	NA	K17964//leucine-rich PPR motif-containing protein, mitochondrial	gi|460367202|ref|XP_004229464.1|//PREDICTED: pentatricopeptide repeat-containing protein At5g18950 [Solanum lycopersicum]
Solyc01g080320.1.1	393	0.01	0.01	0	0.0655485	*	NA	NA	NA	NA	gi|723658901|ref|XP_010322816.1|//PREDICTED: uncharacterized protein LOC104648072 [Solanum lycopersicum]
Solyc01g080330.2.1	741	232	178.63	-0.37715	0.544164	*	NA	NA	NA	K06890//uncharacterized protein	gi|460367204|ref|XP_004229465.1|//PREDICTED: BI1-like protein [Solanum lycopersicum]
Solyc01g080340.2.1	1275	11.225	18.395	0.712598	0.57859	*	NA	NA	NA	NA	gi|460367206|ref|XP_004229466.1|//PREDICTED: BSD domain-containing protein 1 [Solanum lycopersicum]
Solyc01g080350.2.1	1023	11.02	11.995	0.122309	0.17659	*	GO:0032991//macromolecular complex	NA	GO:0022613//ribonucleoprotein complex biogenesis	K08272//calcium binding protein 39	gi|460367208|ref|XP_004229467.1|//PREDICTED: calcium-binding protein 39 [Solanum lycopersicum]
Solyc01g080360.2.1	1878	11.1	11.86	0.0955443	0.155442	*	GO:0030119//AP-type membrane coat adaptor complex	NA	GO:0015031//protein transport	K19023//AP-5 complex subunit mu-1	gi|460367210|ref|XP_004229468.1|//PREDICTED: AP-5 complex subunit mu [Solanum lycopersicum]
Solyc01g080370.2.1	1143	0.13	0.01	-3.70044	0.104221	*	NA	GO:0016740//transferase activity	NA	K13648//alpha-1,4-galacturonosyltransferase [EC:2.4.1.43]	gi|723658919|ref|XP_010322853.1|//PREDICTED: probable galacturonosyltransferase-like 4 [Solanum lycopersicum]
Solyc01g080380.2.1	993	0.155	0.16	0.0458037	0.0677792	*	NA	GO:0016831//carboxy-lyase activity	GO:0006596//polyamine biosynthetic process	K01611//S-adenosylmethionine decarboxylase [EC:4.1.1.50]	gi|460367214|ref|XP_004229470.1|//PREDICTED: S-adenosylmethionine decarboxylase proenzyme [Solanum lycopersicum]
Solyc01g080400.2.1	2024	20.115	17.98	-0.161879	0.246171	*	GO:0043234//protein complex;GO:0005886//plasma membrane	GO:0043169//cation binding;GO:0046872//metal ion binding;GO:0004721//phosphoprotein phosphatase activity;GO:0004722//protein serine/threonine phosphatase activity	GO:0006464//cellular protein modification process;GO:0006470//protein dephosphorylation	K10147//protein phosphatase 1D [EC:3.1.3.16];K17505//protein phosphatase 1K [EC:3.1.3.16];K19477//cGMP-dependent protein kinase 2 [EC:2.7.11.12]	gi|460367216|ref|XP_004229471.1|//PREDICTED: probable protein phosphatase 2C 35 isoform X1 [Solanum lycopersicum]
Solyc01g080410.2.1	408	57.01	21.93	-1.37831	0.817811	Down	NA	NA	NA	K07305//peptide-methionine (R)-S-oxide reductase [EC:1.8.4.12]	gi|460367218|ref|XP_004229472.1|//PREDICTED: peptide methionine sulfoxide reductase B5-like [Solanum lycopersicum]
Solyc01g080430.2.1	2770	32.98	22.93	-0.524355	0.562932	*	NA	GO:0046872//metal ion binding	NA	K11498//centromeric protein E;K03125//transcription initiation factor TFIID subunit 1;K09291//nucleoprotein TPR;K06636//structural maintenance of chromosome 1;K10696//E3 ubiquitin-protein ligase BRE1 [EC:2.3.2.27]	gi|460367222|ref|XP_004229474.1|//PREDICTED: putative E3 ubiquitin-protein ligase RF298 [Solanum lycopersicum]
Solyc01g080450.2.1	3464	5.265	5.475	0.0564254	0.0941187	*	NA	NA	NA	K17964//leucine-rich PPR motif-containing protein, mitochondrial	gi|460367411|ref|XP_004229567.1|//PREDICTED: putative pentatricopeptide repeat-containing protein At1g16830-like [Solanum lycopersicum];gi|723658977|ref|XP_010322943.1|//PREDICTED: putative pentatricopeptide repeat-containing protein At1g16830 isoform X2 [Solanum lycopersicum]
Solyc01g080460.2.1	3099	20.14	7.215	-1.48099	0.751426	*	GO:0009536//plastid	GO:0043169//cation binding;GO:0032559//adenyl ribonucleotide binding;GO:0016781//phosphotransferase activity, paired acceptors	GO:0006796//phosphate-containing compound metabolic process	K01006//pyruvate, orthophosphate dikinase [EC:2.7.9.1]	gi|460367224|ref|XP_004229475.1|//PREDICTED: pyruvate, phosphate dikinase, chloroplastic-like [Solanum lycopersicum];gi|723658980|ref|XP_010322950.1|//PREDICTED: pyruvate, phosphate dikinase, chloroplastic [Solanum lycopersicum]
Solyc01g080470.2.1	666	10.405	16.525	0.667373	0.54766	*	NA	GO:0008168//methyltransferase activity;GO:0003676//nucleic acid binding	GO:0010467//gene expression;GO:0009451//RNA modification	K15507//21S rRNA (GM2251-2'-O)-methyltransferase [EC:2.1.1.-]	gi|460367226|ref|XP_004229476.1|//PREDICTED: uncharacterized protein LOC101267645 [Solanum lycopersicum]
Solyc01g080480.2.1	1479	0.195	0.195	0	0.0655485	*	NA	NA	NA	NA	gi|460367228|ref|XP_004229477.1|//PREDICTED: uncharacterized protein LOC101267932 [Solanum lycopersicum]
Solyc01g080490.2.1	525	10.925	4.16	-1.39298	0.650101	*	NA	NA	NA	NA	gi|460367230|ref|XP_004229478.1|//PREDICTED: uncharacterized protein LOC101268223 [Solanum lycopersicum]
Solyc01g080500.2.1	639	212.93	209.64	-0.0224652	0.101025	*	NA	NA	NA	NA	gi|460367232|ref|XP_004229479.1|//PREDICTED: uncharacterized protein LOC101268511 [Solanum lycopersicum]
Solyc01g080510.2.1	990	30.375	31.245	0.0407409	0.11604	*	NA	NA	NA	NA	gi|460367234|ref|XP_004229480.1|//PREDICTED: uncharacterized protein At4g15545 [Solanum lycopersicum]
Solyc01g080520.2.1	1458	0.21	0.01	-4.39232	0.131354	*	NA	NA	NA	K04733//interleukin-1 receptor-associated kinase 4 [EC:2.7.11.1]	gi|565399469|ref|XP_006365273.1|//PREDICTED: receptor-like cytosolic serine/threonine-protein kinase RBK2-like [Solanum tuberosum]
Solyc01g080530.2.1	888	20.765	19.535	-0.0880926	0.171614	*	NA	GO:0019842//vitamin binding;GO:0046914//transition metal ion binding;GO:0019798//procollagen-proline dioxygenase activity	GO:0008152//metabolic process	K00472//prolyl 4-hydroxylase [EC:1.14.11.2]	gi|460367238|ref|XP_004229482.1|//PREDICTED: probable prolyl 4-hydroxylase 4 [Solanum lycopersicum]
Solyc01g080540.2.1	456	159.165	133.025	-0.258826	0.429883	*	NA	NA	NA	K14490//histidine-containing phosphotransfer peotein	gi|460367240|ref|XP_004229483.1|//PREDICTED: histidine-containing phosphotransfer protein 1 [Solanum lycopersicum]
Solyc01g080570.2.1	2625	0.01	0.215	4.42626	0.131354	*	NA	NA	NA	NA	gi|460367244|ref|XP_004229485.1|//PREDICTED: uncharacterized protein LOC101244900 [Solanum lycopersicum]
Solyc01g080580.2.1	2981	7.755	5.39	-0.524842	0.363562	*	NA	NA	NA	K01240//uridine nucleosidase [EC:3.2.2.3]	gi|723659005|ref|XP_010322993.1|//PREDICTED: uncharacterized protein LOC101245199 isoform X2 [Solanum lycopersicum];gi|460367246|ref|XP_004229486.1|//PREDICTED: uncharacterized protein LOC101245199 isoform X1 [Solanum lycopersicum]
Solyc01g080590.2.1	261	26.88	27.555	0.035781	0.111407	*	NA	NA	NA	NA	gi|723659009|ref|XP_010322997.1|//PREDICTED: uncharacterized protein LOC101245492 [Solanum lycopersicum]
Solyc01g080600.2.1	411	153.935	197.54	0.359824	0.527026	*	GO:0043231//intracellular membrane-bounded organelle;GO:0000785//chromatin	GO:0003676//nucleic acid binding	GO:0034728//nucleosome organization	K11253//histone H3	gi|700211373|gb|KGN66469.1|//hypothetical protein Csa_1G612925 [Cucumis sativus]
Solyc01g080620.2.1	2664	18.8	20.38	0.116421	0.203509	*	NA	NA	NA	K10485//BTB/POZ domain-containing protein 13 (germ cell-less protein-like 1)	gi|460367252|ref|XP_004229489.1|//PREDICTED: uncharacterized protein LOC101246086 [Solanum lycopersicum]
Solyc01g080640.2.1	4497	83.335	83.995	0.0113809	0.0848955	*	NA	GO:0000166//nucleotide binding;GO:0017111//nucleoside-triphosphatase activity;GO:0016491//oxidoreductase activity	GO:0006810//transport;GO:0008152//metabolic process;GO:0009987//cellular process	K05665//ATP-binding cassette, subfamily C (CFTR/MRP), member 1	gi|460367254|ref|XP_004229490.1|//PREDICTED: ABC transporter C family member 14-like [Solanum lycopersicum]
Solyc01g080660.2.1	1647	13.285	14.045	0.0802584	0.144696	*	NA	GO:0097159//organic cyclic compound binding;GO:1901363//heterocyclic compound binding	NA	K12900//FUS-interacting serine-arginine-rich protein 1	gi|460367256|ref|XP_004229491.1|//PREDICTED: serine/arginine-rich SC35-like splicing factor SCL28 [Solanum lycopersicum]
Solyc01g080670.2.1	2526	52.295	41.625	-0.329223	0.465939	*	NA	NA	NA	K13415//protein brassinosteroid insensitive 1 [EC:2.7.10.1 2.7.11.1]	gi|723659020|ref|XP_010323003.1|//PREDICTED: squamosa promoter-binding-like protein 7 isoform X1 [Solanum lycopersicum];gi|460367258|ref|XP_004229492.1|//PREDICTED: squamosa promoter-binding-like protein 7-like [Solanum lycopersicum]
Solyc01g080680.2.1	1407	0.11	0.105	-0.0671142	0.0655485	*	GO:0031224//intrinsic component of membrane	GO:0022857//transmembrane transporter activity	GO:0006810//transport	K08150//MFS transporter, SP family, solute carrier family 2 (myo-inositol transporter), member 13;K08145//MFS transporter, SP family, solute carrier family 2 (facilitated glucose transporter), member 8	gi|460367260|ref|XP_004229493.1|//PREDICTED: sugar transporter ERD6-like 16 [Solanum lycopersicum]
Solyc01g080690.2.1	2078	13.525	14.835	0.133376	0.198683	*	GO:0031461//cullin-RING ubiquitin ligase complex	NA	NA	K11801//WD repeat-containing protein 23	gi|460367262|ref|XP_004229494.1|//PREDICTED: LEC14B homolog [Solanum lycopersicum]
Solyc01g080700.2.1	2340	9.43	9.24	-0.0293649	0.0853674	*	NA	NA	NA	NA	gi|460367264|ref|XP_004229495.1|//PREDICTED: uncharacterized protein LOC101247856 [Solanum lycopersicum];gi|723659040|ref|XP_010323037.1|//PREDICTED: uncharacterized protein LOC101247856 isoform X2 [Solanum lycopersicum]
Solyc01g080720.2.1	2781	1.61	2.46	0.611598	0.224465	*	NA	NA	NA	K17964//leucine-rich PPR motif-containing protein, mitochondrial	gi|460367415|ref|XP_004229569.1|//PREDICTED: pentatricopeptide repeat-containing protein At3g06920 [Solanum lycopersicum]
Solyc01g080750.2.1	891	35.455	48.7	0.457933	0.554738	*	NA	NA	NA	K11592//endoribonuclease Dicer [EC:3.1.26.-];K10532//heparan-alpha-glucosaminide N-acetyltransferase [EC:2.3.1.78]	gi|460367266|ref|XP_004229496.1|//PREDICTED: protein FAM179B [Solanum lycopersicum]
Solyc01g080760.2.1	2623	12.71	13.81	0.119749	0.182875	*	NA	NA	NA	K03243//translation initiation factor 5B	gi|565381239|ref|XP_006356985.1|//PREDICTED: myb-like protein X-like isoform X3 [Solanum tuberosum];gi|460367268|ref|XP_004229497.1|//PREDICTED: uncharacterized protein LOC101248421 isoform 1 [Solanum lycopersicum];gi|723659065|ref|XP_010323067.1|//PREDICTED: uncharacterized protein LOC101248421 isoform X3 [Solanum lycopersicum];gi|565381235|ref|XP_006356983.1|//PREDICTED: myb-like protein X-like…
Solyc01g080770.2.1	2883	16.8	18.52	0.140623	0.219639	*	GO:0031224//intrinsic component of membrane	GO:0032559//adenyl ribonucleotide binding;GO:0016628//oxidoreductase activity, acting on the CH-CH group of donors, NAD or NADP as acceptor;GO:0004702//receptor signaling protein serine/threonine kinase activity	GO:0006464//cellular protein modification process	K00924//null	gi|460367272|ref|XP_004229499.1|//PREDICTED: leucine-rich repeat receptor-like serine/threonine-protein kinase BAM3 [Solanum lycopersicum]
Solyc01g080780.2.1	3309	5.56	8.845	0.669777	0.440543	*	GO:0009527//plastid outer membrane	GO:0017111//nucleoside-triphosphatase activity;GO:0005488//binding	GO:0006605//protein targeting;GO:0009207//purine ribonucleoside triphosphate catabolic process	NA	gi|723659076|ref|XP_010323085.1|//PREDICTED: translocase of chloroplast 159, chloroplastic-like [Solanum lycopersicum]
Solyc01g080790.2.1	681	7.785	11.12	0.514388	0.414654	*	NA	NA	NA	NA	gi|460367274|ref|XP_004229500.1|//PREDICTED: uncharacterized protein LOC101249206 [Solanum lycopersicum]
Solyc01g080800.2.1	537	2.57	2.805	0.126232	0.114474	*	NA	NA	NA	NA	gi|460367276|ref|XP_004229501.1|//PREDICTED: uncharacterized protein LOC101249488 [Solanum lycopersicum]
Solyc01g080810.2.1	3333	23.595	29.22	0.308475	0.408498	*	GO:0009536//plastid	GO:0032559//adenyl ribonucleotide binding;GO:0046914//transition metal ion binding;GO:0004812//aminoacyl-tRNA ligase activity	GO:0003006//developmental process involved in reproduction;GO:0006412//translation	K01870//isoleucyl-tRNA synthetase [EC:6.1.1.5]	gi|460367278|ref|XP_004229502.1|//PREDICTED: probable isoleucine--tRNA ligase, mitochondrial [Solanum lycopersicum]
Solyc01g080830.2.1	543	10.415	7	-0.573236	0.430226	*	NA	NA	NA	NA	gi|460367282|ref|XP_004229504.1|//PREDICTED: uncharacterized protein LOC101250337 [Solanum lycopersicum]
Solyc01g080840.2.1	3542	52.4	62.84	0.262116	0.408477	*	GO:0016020//membrane;GO:0044464//cell part	GO:0005524//ATP binding;GO:0032559//adenyl ribonucleotide binding	GO:0006886//intracellular protein transport;GO:0006605//protein targeting;GO:0017038//protein import	K03070//preprotein translocase subunit SecA	gi|723659093|ref|XP_010323109.1|//PREDICTED: protein translocase subunit SECA1, chloroplastic [Solanum lycopersicum];gi|460367280|ref|XP_004229503.1|//PREDICTED: protein translocase subunit SECA1, chloroplastic-like [Solanum lycopersicum]
Solyc01g080850.2.1	3340	50.67	42.21	-0.263547	0.39964	*	GO:0030127//COPII vesicle coat;GO:0012507//ER to Golgi transport vesicle membrane	GO:0046914//transition metal ion binding;GO:0008270//zinc ion binding	GO:0006886//intracellular protein transport;GO:0048193//Golgi vesicle transport;GO:0006888//ER to Golgi vesicle-mediated transport;GO:0015031//protein transport	K14006//protein transport protein SEC23	gi|460367284|ref|XP_004229505.1|//PREDICTED: protein transport protein SEC23 [Solanum lycopersicum]
Solyc01g080860.2.1	1545	52.98	50.215	-0.0773295	0.185728	*	GO:0031224//intrinsic component of membrane;GO:0016021//integral component of membrane	GO:0004311//farnesyltranstransferase activity;GO:0008495//protoheme IX farnesyltransferase activity	GO:0006783//heme biosynthetic process;GO:0048034//heme O biosynthetic process	K02257//protoheme IX farnesyltransferase [EC:2.5.1.-]	gi|460367288|ref|XP_004229507.1|//PREDICTED: protoheme IX farnesyltransferase, mitochondrial [Solanum lycopersicum]
Solyc01g080870.2.1	1803	2.83	0.235	-3.59007	0.481704	*	GO:0044464//cell part	NA	GO:0015833//peptide transport	K14638//solute carrier family 15 (peptide/histidine transporter), member 3/4	gi|460367286|ref|XP_004229506.1|//PREDICTED: protein NRT1/ PTR FAMILY 7.3-like [Solanum lycopersicum]
Solyc01g080880.2.1	1479	69.555	59.04	-0.236462	0.390052	*	NA	NA	NA	K14500//BR-signaling kinase [EC:2.7.11.1]	gi|460367290|ref|XP_004229508.1|//PREDICTED: probable serine/threonine-protein kinase At4g35230 [Solanum lycopersicum]
Solyc01g080890.2.1	715	17.925	32.335	0.851123	0.687465	*	NA	NA	NA	NA	gi|723659112|ref|XP_010323128.1|//PREDICTED: uncharacterized protein LOC101251813 [Solanum lycopersicum];gi|565376225|ref|XP_006354608.1|//PREDICTED: uncharacterized protein LOC102604316 [Solanum tuberosum]
Solyc01g080900.2.1	1606	14.955	12.365	-0.274366	0.311548	*	NA	GO:0005506//iron ion binding;GO:0016491//oxidoreductase activity	GO:0008152//metabolic process	K04123//ent-kaurenoic acid hydroxylase [EC:1.14.13.79]	gi|460367293|ref|XP_004229509.1|//PREDICTED: ent-kaurenoic acid oxidase 2-like isoform X1 [Solanum lycopersicum]
Solyc01g080910.2.1	993	15.955	24.46	0.616416	0.578311	*	NA	NA	NA	NA	gi|460367295|ref|XP_004229510.1|//PREDICTED: uncharacterized protein LOC101252815 [Solanum lycopersicum]
Solyc01g080930.2.1	1152	44.535	38.63	-0.205218	0.341791	*	NA	NA	NA	K05605//3-hydroxyisobutyryl-CoA hydrolase [EC:3.1.2.4]	gi|460367297|ref|XP_004229511.1|//PREDICTED: 3-hydroxyisobutyryl-CoA hydrolase 1 [Solanum lycopersicum]
Solyc01g080940.2.1	1191	25.62	30.345	0.244188	0.350779	*	NA	NA	NA	K13484//5-hydroxyisourate hydrolase / 2-oxo-4-hydroxy-4-carboxy-5-ureidoimidazoline decarboxylase [EC:3.5.2.17 4.1.1.97]	gi|460367299|ref|XP_004229512.1|//PREDICTED: uric acid degradation bifunctional protein TTL isoform X1 [Solanum lycopersicum]
Solyc01g080990.2.1	1068	0.28	3.99	3.83289	0.564304	*	NA	NA	NA	K08241//jasmonate O-methyltransferase [EC:2.1.1.141]	gi|460367305|ref|XP_004229515.1|//PREDICTED: benzoate carboxyl methyltransferase [Solanum lycopersicum]
Solyc01g081000.2.1	954	1.795	1.105	-0.699937	0.206533	*	NA	NA	NA	K17508//null	gi|723659140|ref|XP_010323161.1|//PREDICTED: probable protein phosphatase 2C 55 [Solanum lycopersicum]
Solyc01g081010.2.1	2571	232.205	245.29	0.0790894	0.200892	*	NA	NA	NA	K06943//nucleolar GTP-binding protein	gi|460367307|ref|XP_004229516.1|//PREDICTED: nucleolar GTP-binding protein 1 [Solanum lycopersicum]
Solyc01g081020.1.1	1875	0.305	0.61	1	0.1421	*	NA	NA	NA	K17964//leucine-rich PPR motif-containing protein, mitochondrial;K03452//magnesium/proton exchanger;K11000//callose synthase [EC:2.4.1.-]	gi|723659151|ref|XP_010323176.1|//PREDICTED: pentatricopeptide repeat-containing protein At4g37380, chloroplastic [Solanum lycopersicum]
Solyc01g081030.2.1	1857	26.665	24.115	-0.145017	0.249346	*	NA	NA	NA	NA	gi|460367309|ref|XP_004229517.1|//PREDICTED: protein SCAI [Solanum lycopersicum]
Solyc01g081040.2.1	924	9.63	4.115	-1.22664	0.602677	*	NA	NA	NA	K19041//E3 ubiquitin-protein ligase RNF38/44 [EC:2.3.2.27]	gi|460367311|ref|XP_004229518.1|//PREDICTED: RING-H2 finger protein ATL51 [Solanum lycopersicum]
Solyc01g081050.2.1	4275	6.515	7.7	0.241093	0.223049	*	NA	NA	NA	K00142//acyl-CoA synthetase [EC:6.2.1.-]	gi|723659167|ref|XP_010323195.1|//PREDICTED: putative acyl-activating enzyme 19 isoform X2 [Solanum lycopersicum];gi|460367431|ref|XP_004229577.1|//PREDICTED: putative acyl-activating enzyme 19-like [Solanum lycopersicum];gi|565376184|ref|XP_006354592.1|//PREDICTED: putative acyl-activating enzyme 19-like isoform X4 [Solanum tuberosum]
Solyc01g081060.2.1	1014	20.365	13.055	-0.641489	0.563983	*	GO:0030312//external encapsulating structure;GO:0005576//extracellular region	GO:0016758//transferase activity, transferring hexosyl groups;GO:0016798//hydrolase activity, acting on glycosyl bonds	GO:0044042//glucan metabolic process	K08235//xyloglucan:xyloglucosyl transferase [EC:2.4.1.207]	gi|350535805|ref|NP_001234470.1|//xyloglucan endotransglucosylase-hydrolase XTH5 precursor [Solanum lycopersicum]
Solyc01g081070.2.1	2083	39.995	36.92	-0.115417	0.233087	*	GO:0012507//ER to Golgi transport vesicle membrane	GO:0046914//transition metal ion binding	GO:0048193//Golgi vesicle transport;GO:0015031//protein transport	K14006//protein transport protein SEC23	gi|460367313|ref|XP_004229519.1|//PREDICTED: protein transport protein SEC23 [Solanum lycopersicum]
Solyc01g081080.1.1	2034	0.075	0.01	-2.90689	0.0895714	*	NA	NA	NA	K10756//replication factor C subunit 3/5	gi|697097871|ref|XP_009623822.1|//PREDICTED: replication factor C subunit 3-like isoform X1 [Nicotiana tomentosiformis]
Solyc01g081090.1.1	1179	0.265	0.01	-4.72792	0.151045	*	NA	NA	NA	K13422//transcription factor MYC2	gi|460367435|ref|XP_004229579.1|//PREDICTED: transcription factor bHLH91-like [Solanum lycopersicum]
Solyc01g081110.2.1	1824	1.645	1.805	0.133911	0.10435	*	NA	NA	NA	K19090//CRISPR-associated protein Cas5t;K19589//release factor glutamine methyltransferase [EC:2.1.1.297];K07178//RIO kinase 1 [EC:2.7.11.1]	gi|723659219|ref|XP_010323263.1|//PREDICTED: pentatricopeptide repeat-containing protein At1g08070-like [Solanum lycopersicum]
Solyc01g081120.2.1	814	12.025	14.63	0.282893	0.315795	*	NA	NA	NA	NA	gi|565376166|ref|XP_006354583.1|//PREDICTED: uncharacterized protein LOC102595786 isoform X1 [Solanum tuberosum]
Solyc01g081150.2.1	1070	53.915	52.67	-0.0337052	0.110592	*	NA	NA	NA	K03016//DNA-directed RNA polymerases I, II, and III subunit RPABC3	gi|460367315|ref|XP_004229520.1|//PREDICTED: probable DNA-directed RNA polymerases I, II, and III subunit RPABC3-like [Solanum lycopersicum];gi|723659222|ref|XP_010323267.1|//PREDICTED: DNA-directed RNA polymerases II, IV and V subunit 8B [Solanum lycopersicum]
Solyc01g081160.2.1	645	0.01	0.245	4.61471	0.144267	*	NA	NA	NA	K01188//beta-glucosidase [EC:3.2.1.21]	gi|698487774|ref|XP_009790515.1|//PREDICTED: beta-glucosidase 11-like isoform X1 [Nicotiana sylvestris]
Solyc01g081190.2.1	501	12.26	15.995	0.383662	0.394942	*	NA	GO:0046872//metal ion binding	NA	NA	gi|460367317|ref|XP_004229521.1|//PREDICTED: uncharacterized protein LOC101256412 isoform X1 [Solanum lycopersicum]
Solyc01g081200.2.1	375	9.34	10.995	0.235353	0.25651	*	NA	NA	NA	K03686//molecular chaperone DnaJ	gi|460367321|ref|XP_004229523.1|//PREDICTED: uncharacterized protein LOC101256918 [Solanum lycopersicum]
Solyc01g081210.2.1	1185	1.63	1.26	-0.371448	0.144545	*	NA	NA	NA	K10443//kelch-like protein 2/3	gi|460367441|ref|XP_004229582.1|//PREDICTED: F-box/kelch-repeat protein SKIP25-like [Solanum lycopersicum]
Solyc01g081230.2.1	3232	1.675	2.55	0.606336	0.22736	*	NA	NA	NA	K15271//ATP-dependent DNA helicase HFM1/MER3 [EC:3.6.4.12]	gi|723659258|ref|XP_010323317.1|//PREDICTED: uncharacterized protein LOC101257214 [Solanum lycopersicum];gi|460367443|ref|XP_004229583.1|//PREDICTED: pentatricopeptide repeat-containing protein At4g02750-like [Solanum lycopersicum]
Solyc01g081240.2.1	3060	1.54	0.975	-0.659456	0.184398	*	NA	NA	NA	K15271//ATP-dependent DNA helicase HFM1/MER3 [EC:3.6.4.12]	gi|723659240|ref|XP_010323290.1|//PREDICTED: pentatricopeptide repeat-containing protein At4g02750-like [Solanum lycopersicum];gi|460367443|ref|XP_004229583.1|//PREDICTED: pentatricopeptide repeat-containing protein At4g02750-like [Solanum lycopersicum]
Solyc01g081250.2.1	285	0.01	0.01	0	0.0655485	*	NA	NA	NA	K00799//glutathione S-transferase [EC:2.5.1.18]	gi|460367324|ref|XP_004229524.1|//PREDICTED: glutathione transferase GST 23-like [Solanum lycopersicum]
Solyc01g081270.2.1	672	2.92	3.185	0.125325	0.119407	*	NA	NA	NA	K00799//glutathione S-transferase [EC:2.5.1.18]	gi|460367326|ref|XP_004229525.1|//PREDICTED: glutathione transferase GST 23-like [Solanum lycopersicum]
Solyc01g081280.2.1	225	0.01	0.01	0	0.0655485	*	NA	GO:0003824//catalytic activity	NA	NA	gi|723659276|ref|XP_010323352.1|//PREDICTED: uncharacterized protein LOC101253319 [Solanum lycopersicum]
Solyc01g081290.2.1	2701	10.535	11.885	0.173952	0.216486	*	NA	GO:0000166//nucleotide binding;GO:0004672//protein kinase activity	NA	K17964//leucine-rich PPR motif-containing protein, mitochondrial;K13412//calcium-dependent protein kinase [EC:2.7.11.1]	gi|460367451|ref|XP_004229587.1|//PREDICTED: serine/threonine-protein kinase PEPKR2-like [Solanum lycopersicum];gi|460367449|ref|XP_004229586.1|//PREDICTED: pentatricopeptide repeat-containing protein At3g03580 isoform X1 [Solanum lycopersicum]
Solyc01g081300.2.1	1188	14.165	12.965	-0.127708	0.193149	*	NA	NA	NA	K01923//phosphoribosylaminoimidazole-succinocarboxamide synthase [EC:6.3.2.6]	gi|460367328|ref|XP_004229526.1|//PREDICTED: phosphoribosylaminoimidazole-succinocarboxamide synthase, chloroplastic [Solanum lycopersicum]
Solyc01g081310.2.1	678	7.8	11.125	0.512259	0.413753	*	NA	NA	NA	K00799//glutathione S-transferase [EC:2.5.1.18]	gi|350538459|ref|NP_001234088.1|//uncharacterized protein LOC543815 [Solanum lycopersicum]
Solyc01g081320.2.1	2033	6.245	8.56	0.454909	0.347175	*	NA	NA	NA	K17964//leucine-rich PPR motif-containing protein, mitochondrial;K00799//glutathione S-transferase [EC:2.5.1.18];K17710//pentatricopeptide repeat domain-containing protein 1	gi|723659283|ref|XP_010323363.1|//PREDICTED: pentatricopeptide repeat-containing protein At5g27460 [Solanum lycopersicum];gi|460367330|ref|XP_004229527.1|//PREDICTED: pentatricopeptide repeat-containing protein At5g27460-like [Solanum lycopersicum]
Solyc01g081330.2.1	3402	6.35	7.71	0.279974	0.245313	*	NA	NA	NA	K03686//molecular chaperone DnaJ	gi|723659292|ref|XP_010323370.1|//PREDICTED: chaperone protein dnaJ 1, mitochondrial isoform X2 [Solanum lycopersicum];gi|460367330|ref|XP_004229527.1|//PREDICTED: pentatricopeptide repeat-containing protein At5g27460-like [Solanum lycopersicum];gi|460367332|ref|XP_004229528.1|//PREDICTED: chaperone protein dnaJ 1, mitochondrial-like [Solanum lycopersicum]
Solyc01g081340.2.1	1086	3.97	7.045	0.827461	0.445905	*	NA	NA	NA	K08241//jasmonate O-methyltransferase [EC:2.1.1.141]	gi|460367334|ref|XP_004229529.1|//PREDICTED: salicylate carboxymethyltransferase-like [Solanum lycopersicum]
Solyc01g081370.2.1	1323	0.22	0.555	1.33498	0.153425	*	GO:0005576//extracellular region	GO:0004175//endopeptidase activity	GO:0006952//defense response;GO:0042743//hydrogen peroxide metabolic process;GO:0009696//salicylic acid metabolic process	K00924//null;K01381//saccharopepsin [EC:3.4.23.25];K19025//AP-5 complex subunit zeta-1	gi|723659297|ref|XP_004229589.2|//PREDICTED: aspartic proteinase CDR1-like [Solanum lycopersicum]
Solyc01g081380.2.1	996	11.14	11.39	0.0320185	0.0893141	*	NA	NA	NA	NA	gi|350536239|ref|NP_001234492.1|//nuclear matrix protein 1 [Solanum lycopersicum]
Solyc01g081390.2.1	1269	22.375	32.805	0.552028	0.577045	*	GO:0031224//intrinsic component of membrane	NA	NA	K15283//solute carrier family 35, member E1	gi|460367338|ref|XP_004229531.1|//PREDICTED: xylulose 5-phosphate/phosphate translocator, chloroplastic [Solanum lycopersicum]
Solyc01g081400.2.1	651	5.1	9.09	0.833783	0.496976	*	NA	NA	NA	NA	gi|460367342|ref|XP_004229533.1|//PREDICTED: B3 domain-containing protein Os06g0112300-like [Solanum lycopersicum]
Solyc01g081410.2.1	2498	4.065	4.96	0.287085	0.205976	*	NA	NA	NA	K14794//ribosomal RNA-processing protein 12	gi|460367336|ref|XP_004229530.1|//PREDICTED: uncharacterized protein LOC101259483 [Solanum lycopersicum]
Solyc01g081430.2.1	6371	15.5	17.35	0.162667	0.235404	*	NA	NA	NA	K04508//transducin (beta)-like 1;K13165//splicing factor, arginine/serine-rich 12;K13091//RNA-binding protein 39	gi|565386760|ref|XP_006359177.1|//PREDICTED: uncharacterized protein LOC102603779 [Solanum tuberosum];gi|723659306|ref|XP_010323387.1|//PREDICTED: uncharacterized protein LOC101254835 [Solanum lycopersicum]
Solyc01g081440.2.1	1660	55.29	53.46	-0.0485587	0.137918	*	NA	NA	NA	NA	gi|460367346|ref|XP_004229535.1|//PREDICTED: uncharacterized protein LOC101261157 [Solanum lycopersicum]
Solyc01g081450.2.1	504	71.14	47.095	-0.595087	0.649586	*	NA	NA	NA	NA	NA
Solyc01g081460.2.1	942	2.91	5.2	0.837492	0.392712	*	NA	NA	NA	K03439//tRNA (guanine-N7-)-methyltransferase [EC:2.1.1.33]	gi|460367356|ref|XP_004229540.1|//PREDICTED: tRNA (guanine-N(7)-)-methyltransferase [Solanum lycopersicum]
Solyc01g081470.2.1	879	17.845	16.04	-0.153846	0.227961	*	NA	GO:0016741//transferase activity, transferring one-carbon groups	GO:0006730//one-carbon metabolic process	K06127//2-methoxy-6-polyprenyl-1,4-benzoquinol methylase [EC:2.1.1.201]	gi|460367358|ref|XP_004229541.1|//PREDICTED: 2-methoxy-6-polyprenyl-1,4-benzoquinol methylase, mitochondrial [Solanum lycopersicum]
Solyc01g081480.2.1	1179	20.885	16.57	-0.333894	0.393205	*	GO:0031227//intrinsic component of endoplasmic reticulum membrane	GO:0016788//hydrolase activity, acting on ester bonds	GO:0006886//intracellular protein transport;GO:0009987//cellular process;GO:0006505//GPI anchor metabolic process	NA	gi|460367360|ref|XP_004229542.1|//PREDICTED: uncharacterized protein LOC101262956 [Solanum lycopersicum]
Solyc01g081490.2.1	1842	19.795	32.275	0.705281	0.645039	*	NA	NA	NA	K01872//alanyl-tRNA synthetase [EC:6.1.1.7];K03086//RNA polymerase primary sigma factor	gi|460367362|ref|XP_004229543.1|//PREDICTED: RNA polymerase sigma factor sigB [Solanum lycopersicum]
Solyc01g081500.2.1	1200	160.5	168.665	0.0715873	0.181223	*	GO:0043231//intracellular membrane-bounded organelle;GO:0044427//chromosomal part	GO:0005488//binding	GO:0006325//chromatin organization	NA	gi|350536271|ref|NP_001234750.1|//chromo domain protein LHP1 [Solanum lycopersicum]
Solyc01g081510.2.1	909	16.885	17.8	0.0761351	0.151581	*	NA	GO:0016616//oxidoreductase activity, acting on the CH-OH group of donors, NAD or NADP as acceptor;GO:0048037//cofactor binding	GO:0006007//glucose catabolic process	K18121//glyoxylate/succinic semialdehyde reductase [EC:1.1.1.79 1.1.1.-]	gi|460367364|ref|XP_004229544.1|//PREDICTED: probable 3-hydroxyisobutyrate dehydrogenase-like 2, mitochondrial [Solanum lycopersicum]
Solyc01g081520.2.1	1824	28.095	33.535	0.255354	0.37418	*	NA	GO:0016740//transferase activity	NA	K00963//UTP--glucose-1-phosphate uridylyltransferase [EC:2.7.7.9]	gi|460367366|ref|XP_004229545.1|//PREDICTED: UTP--glucose-1-phosphate uridylyltransferase [Solanum lycopersicum]
Solyc01g081540.2.1	5083	60.98	46.835	-0.380749	0.513749	*	NA	NA	NA	K10357//myosin V	gi|723659350|ref|XP_010323450.1|//PREDICTED: myosin-12 isoform X2 [Solanum lycopersicum];gi|460367368|ref|XP_004229546.1|//PREDICTED: myosin-H heavy chain-like [Solanum lycopersicum]
Solyc01g081560.2.1	3117	0.89	0.935	0.071161	0.0775171	*	NA	NA	NA	K17964//leucine-rich PPR motif-containing protein, mitochondrial;K11000//callose synthase [EC:2.4.1.-]	gi|460367370|ref|XP_004229547.1|//PREDICTED: pentatricopeptide repeat-containing protein At3g24000, mitochondrial [Solanum lycopersicum]
Solyc01g081570.2.1	1278	95.16	101.43	0.0920572	0.211467	*	NA	NA	NA	NA	gi|460367372|ref|XP_004229548.1|//PREDICTED: uncharacterized protein LOC101264758 [Solanum lycopersicum]
Solyc01g081610.2.1	1728	34.94	23.455	-0.574984	0.593625	*	NA	GO:0043167//ion binding;GO:0015929//hexosaminidase activity	GO:0044238//primary metabolic process	K12373//hexosaminidase [EC:3.2.1.52]	gi|350540008|ref|NP_001234608.1|//beta-hexosaminidase 1 precursor [Solanum lycopersicum]
Solyc01g081620.2.1	1623	15.01	6.365	-1.23769	0.681867	*	NA	NA	NA	K19525//vacuolar protein sorting-associated protein 13A/C;K13217//pre-mRNA-processing factor 39	gi|460367380|ref|XP_004229552.1|//PREDICTED: uncharacterized protein LOC101265960 [Solanum lycopersicum]
Solyc01g081630.2.1	942	1.595	0.16	-3.31741	0.35258	*	NA	NA	NA	NA	gi|460367382|ref|XP_004229553.1|//PREDICTED: uncharacterized protein LOC101266263 [Solanum lycopersicum];gi|723659370|ref|XP_010323476.1|//PREDICTED: protein UPSTREAM OF FLC [Solanum lycopersicum]
Solyc01g081640.2.1	1884	0.825	0.23	-1.84276	0.209386	*	NA	NA	NA	K01069//hydroxyacylglutathione hydrolase [EC:3.1.2.6]	gi|723659373|ref|XP_010323483.1|//PREDICTED: uncharacterized protein LOC101256626 [Solanum lycopersicum]
Solyc01g086640.2.1	1650	53.88	31.955	-0.753708	0.695294	*	NA	NA	NA	K01835//phosphoglucomutase [EC:5.4.2.2];K13506//glycerol-3-phosphate O-acyltransferase 3/4 [EC:2.3.1.15];K14294//partner of Y14 and mago	gi|460367463|ref|XP_004229593.1|//PREDICTED: uncharacterized protein At1g04910-like [Solanum lycopersicum]
Solyc01g086650.2.1	1131	25.845	30.44	0.236083	0.348376	*	NA	NA	NA	NA	gi|460367465|ref|XP_004229594.1|//PREDICTED: uroporphyrinogen-III C-methyltransferase [Solanum lycopersicum]
Solyc01g086680.2.1	675	0.01	0.94	6.55459	0.323066	*	NA	NA	NA	K00799//glutathione S-transferase [EC:2.5.1.18]	gi|350538339|ref|NP_001234082.1|//uncharacterized protein LOC543813 [Solanum lycopersicum]
Solyc01g086690.2.1	2465	3.595	3.815	0.0856913	0.106666	*	NA	NA	NA	K06670//cohesin complex subunit SCC1	gi|460367467|ref|XP_004229595.1|//PREDICTED: sister chromatid cohesion 1 protein 3 [Solanum lycopersicum]
Solyc01g086700.2.1	2403	0.41	0.355	-0.207805	0.0836729	*	NA	NA	NA	NA	gi|460370539|ref|XP_004231110.1|//PREDICTED: multiple C2 and transmembrane domain-containing protein 1-like [Solanum lycopersicum]
Solyc01g086710.2.1	4218	17.55	16.9	-0.0544478	0.117541	*	GO:0043231//intracellular membrane-bounded organelle	GO:0034062//RNA polymerase activity;GO:0001882//nucleoside binding;GO:0003676//nucleic acid binding	GO:0010467//gene expression	K03002//DNA-directed RNA polymerase I subunit RPA2 [EC:2.7.7.6]	gi|460367469|ref|XP_004229596.1|//PREDICTED: DNA-directed RNA polymerase I subunit RPA2 isoform X1 [Solanum lycopersicum]
Solyc01g086720.2.1	3264	5.54	4.04	-0.455531	0.284694	*	NA	NA	NA	K18999//RNA polymerase II C-terminal domain phosphatase-like 3/4 [EC:3.1.3.16];K01652//acetolactate synthase I/II/III large subunit [EC:2.2.1.6]	gi|723659712|ref|XP_010324263.1|//PREDICTED: multiple C2 and transmembrane domain-containing protein 1 [Solanum lycopersicum]
Solyc01g086730.2.1	1044	1.03	0.585	-0.816136	0.167625	*	NA	NA	NA	NA	gi|460367473|ref|XP_004229598.1|//PREDICTED: probable magnesium transporter NIPA8 [Solanum lycopersicum]
Solyc01g086740.2.1	1332	34.635	32.55	-0.0895731	0.190554	*	NA	GO:0005515//protein binding	NA	K03686//molecular chaperone DnaJ	gi|460367475|ref|XP_004229599.1|//PREDICTED: chaperone protein dnaJ 1, mitochondrial [Solanum lycopersicum]
Solyc01g086750.2.1	4673	69.895	79.51	0.185947	0.340526	*	NA	GO:0005488//binding	NA	K03255//protein TIF31	gi|460367477|ref|XP_004229600.1|//PREDICTED: clustered mitochondria protein [Solanum lycopersicum]
Solyc01g086790.1.1	417	0.01	0.42	5.39232	0.199434	*	NA	NA	NA	NA	gi|565381299|ref|XP_006357012.1|//PREDICTED: putative late blight resistance protein homolog R1A-10-like [Solanum tuberosum]
Solyc01g086810.2.1	2883	12.6	6.995	-0.849028	0.562095	*	NA	NA	NA	K13457//disease resistance protein RPM1	gi|723659726|ref|XP_010324303.1|//PREDICTED: disease resistance protein RPM1-like [Solanum lycopersicum]
Solyc01g086820.2.1	411	202.86	296.405	0.547085	0.654455	*	GO:0043231//intracellular membrane-bounded organelle;GO:0000785//chromatin	GO:0003676//nucleic acid binding	GO:0034728//nucleosome organization	K11253//histone H3	gi|700211373|gb|KGN66469.1|//hypothetical protein Csa_1G612925 [Cucumis sativus]
Solyc01g086840.1.1	717	0.22	0.22	0	0.0655485	*	NA	NA	NA	K14297//nuclear pore complex protein Nup98-Nup96	gi|460367483|ref|XP_004229603.1|//PREDICTED: thaumatin-like protein 1b [Solanum lycopersicum]
Solyc01g086850.2.1	678	26.04	15.435	-0.754524	0.637339	*	NA	GO:0032561//guanyl ribonucleotide binding	GO:0006810//transport;GO:0035556//intracellular signal transduction	K07904//Ras-related protein Rab-11A	gi|460367485|ref|XP_004229604.1|//PREDICTED: ras-related protein RGP1 [Solanum lycopersicum]
Solyc01g086860.2.1	1375	15.225	18.885	0.310799	0.365343	*	NA	NA	NA	NA	gi|460367487|ref|XP_004229605.1|//PREDICTED: uncharacterized protein C227.17c [Solanum lycopersicum]
Solyc01g086870.2.1	1224	28.395	71.88	1.33995	0.822723	Up	NA	NA	NA	K16189//phytochrome-interacting factor 4;K11253//histone H3;K12126//phytochrome-interacting factor 3	gi|460367489|ref|XP_004229606.1|//PREDICTED: transcription factor bHLH130-like [Solanum lycopersicum]
Solyc01g086890.2.1	1902	139.775	138.45	-0.0137413	0.0862897	*	NA	GO:0003723//RNA binding;GO:0003676//nucleic acid binding	GO:0006396//RNA processing	K13096//splicing factor 4	gi|460367491|ref|XP_004229607.1|//PREDICTED: SURP and G-patch domain-containing protein 1-like protein [Solanum lycopersicum]
Solyc01g086900.2.1	777	10.91	16.65	0.609871	0.523465	*	NA	GO:0008173//RNA methyltransferase activity	GO:0016070//RNA metabolic process;GO:0010467//gene expression	K03216//tRNA (cytidine/uridine-2'-O-)-methyltransferase [EC:2.1.1.207]	gi|460367495|ref|XP_004229609.1|//PREDICTED: uncharacterized protein LOC101265962 isoform X1 [Solanum lycopersicum]
Solyc01g086910.2.1	249	68.185	32.51	-1.06857	0.784179	*	NA	NA	NA	NA	gi|460367497|ref|XP_004229610.1|//PREDICTED: DNA-damage-repair/toleration protein DRT100-like [Solanum lycopersicum]
Solyc01g086920.2.1	495	193.8	114.79	-0.755572	0.736219	*	NA	NA	NA	K13420//LRR receptor-like serine/threonine-protein kinase FLS2 [EC:2.7.11.1]	gi|460367497|ref|XP_004229610.1|//PREDICTED: DNA-damage-repair/toleration protein DRT100-like [Solanum lycopersicum]
Solyc01g086930.2.1	2248	4.52	4.425	-0.0306453	0.0765089	*	NA	NA	NA	K13096//splicing factor 4	gi|723659758|ref|XP_010324343.1|//PREDICTED: protein gamma response 1 [Solanum lycopersicum];gi|460370543|ref|XP_004231112.1|//PREDICTED: protein gamma response 1-like [Solanum lycopersicum]
Solyc01g086940.2.1	2457	17.25	14.665	-0.234219	0.294925	*	NA	NA	NA	K10398//kinesin family member 11;K01062//platelet-activating factor acetylhydrolase [EC:3.1.1.47]	gi|460367499|ref|XP_004229611.1|//PREDICTED: uncharacterized protein At5g08430 [Solanum lycopersicum]
Solyc01g086950.2.1	684	5.97	3.48	-0.778644	0.403372	*	NA	NA	NA	K10398//kinesin family member 11	gi|460367499|ref|XP_004229611.1|//PREDICTED: uncharacterized protein At5g08430 [Solanum lycopersicum]
Solyc01g086960.2.1	567	228.43	202.73	-0.172193	0.330316	*	NA	GO:0046872//metal ion binding	NA	K13523//lysophosphatidic acid acyltransferase / lysophosphatidylinositol acyltransferase [EC:2.3.1.51 2.3.1.-]	gi|88866527|gb|ABD57310.1|//stress-associated protein 1 [Solanum lycopersicum]
Solyc01g086970.2.1	1083	139.985	97.505	-0.521724	0.628952	*	NA	GO:0046872//metal ion binding;GO:0003677//DNA binding;GO:0008270//zinc ion binding	NA	K13523//lysophosphatidic acid acyltransferase / lysophosphatidylinositol acyltransferase [EC:2.3.1.51 2.3.1.-]	gi|460367505|ref|XP_004229614.1|//PREDICTED: zinc finger A20 and AN1 domain-containing stress-associated protein 8 [Solanum lycopersicum]
Solyc01g086980.2.1	2016	13.92	16.275	0.225498	0.28641	*	NA	NA	NA	K14396//polyadenylate-binding protein 2	gi|460367509|ref|XP_004229616.1|//PREDICTED: uncharacterized protein LOC101267843 [Solanum lycopersicum]
Solyc01g086990.2.1	2751	39.96	39.67	-0.0105082	0.0813993	*	GO:0044464//cell part	NA	GO:0010467//gene expression	K12867//pre-mRNA-splicing factor SYF1	gi|460367511|ref|XP_004229617.1|//PREDICTED: pre-mRNA-splicing factor SYF1 [Solanum lycopersicum]
Solyc01g087000.2.1	1859	3.445	1.84	-0.904798	0.333705	*	NA	NA	NA	NA	gi|698559268|ref|XP_009771525.1|//PREDICTED: probable carbohydrate esterase At4g34215 isoform X3 [Nicotiana sylvestris];gi|460370545|ref|XP_004231113.1|//PREDICTED: probable carbohydrate esterase At4g34215-like [Solanum lycopersicum]
Solyc01g087010.2.1	801	0.01	0.57	5.83289	0.240294	*	NA	NA	NA	NA	gi|460370547|ref|XP_004231114.1|//PREDICTED: probable carbohydrate esterase At4g34215 [Solanum lycopersicum]
Solyc01g087020.2.1	189	1.795	0.01	-7.48784	0.459912	*	NA	NA	NA	NA	gi|643729518|gb|KDP37350.1|//hypothetical protein JCGZ_06804 [Jatropha curcas]
Solyc01g087030.2.1	1668	22.615	21.19	-0.0938964	0.177448	*	NA	GO:0046872//metal ion binding	NA	K15687//E3 ubiquitin-protein ligase makorin [EC:2.3.2.27]	gi|460367514|ref|XP_004229618.1|//PREDICTED: E3 ubiquitin-protein ligase makorin [Solanum lycopersicum]
Solyc01g087040.2.1	726	66.365	86.71	0.385776	0.533847	*	GO:0009523//photosystem II	GO:0046872//metal ion binding	GO:0044237//cellular metabolic process	NA	gi|460367516|ref|XP_004229619.1|//PREDICTED: thylakoid lumenal 19 kDa protein, chloroplastic [Solanum lycopersicum]
Solyc01g087050.2.1	897	2.555	2.24	-0.189825	0.128566	*	NA	NA	NA	K12309//beta-galactosidase [EC:3.2.1.23]	gi|460370549|ref|XP_004231115.1|//PREDICTED: protein TRANSPARENT TESTA 1-like [Solanum lycopersicum]
Solyc01g087060.2.1	1113	6.45	11.4	0.821663	0.536421	*	NA	NA	NA	K19045//E3 ubiquitin-protein ligase BIG BROTHER and related proteins [EC:2.3.2.27]	gi|723659800|ref|XP_010324408.1|//PREDICTED: E3 ubiquitin ligase BIG BROTHER isoform X1 [Solanum lycopersicum]
Solyc01g087070.2.1	1041	4.81	3.64	-0.402098	0.246579	*	GO:0031224//intrinsic component of membrane;GO:0043231//intracellular membrane-bounded organelle;GO:0019866//organelle inner membrane	NA	GO:0006810//transport	K05863//solute carrier family 25 (mitochondrial adenine nucleotide translocator), member 4/5/6/31	gi|460367518|ref|XP_004229620.1|//PREDICTED: ADP,ATP carrier protein 1, mitochondrial [Solanum lycopersicum]
Solyc01g087080.2.1	1101	15.465	17.045	0.140342	0.214813	*	NA	NA	NA	NA	gi|460367520|ref|XP_004229621.1|//PREDICTED: uncharacterized protein LOC101244228 [Solanum lycopersicum]
Solyc01g087090.2.1	204	4.115	0.01	-8.68475	0.663828	*	NA	NA	NA	NA	gi|723659811|ref|XP_010324427.1|//PREDICTED: uncharacterized protein LOC104648574 [Solanum lycopersicum]
Solyc01g087120.2.1	720	228.485	238.555	0.0622225	0.164214	*	GO:0016020//membrane;GO:0044424//intracellular part	NA	GO:0006810//transport	K02137//F-type H+-transporting ATPase subunit O	gi|460367524|ref|XP_004229623.1|//PREDICTED: ATP synthase subunit O, mitochondrial [Solanum lycopersicum]
Solyc01g087130.2.1	1059	11.325	3.99	-1.50505	0.671829	*	NA	NA	NA	K09422//myb proto-oncogene protein, plant	gi|460367526|ref|XP_004229624.1|//PREDICTED: transcription factor MYB46-like [Solanum lycopersicum]
Solyc01g087140.2.1	1083	15.64	8.59	-0.86451	0.60184	*	NA	NA	NA	NA	gi|460367528|ref|XP_004229625.1|//PREDICTED: uncharacterized protein LOC101245398 [Solanum lycopersicum]
Solyc01g087150.2.1	1983	2.94	3.28	0.15788	0.130732	*	GO:0016020//membrane	GO:0015238//drug transmembrane transporter activity;GO:0015297//antiporter activity;GO:0022857//transmembrane transporter activity	GO:0006810//transport;GO:0006855//drug transmembrane transport	K03327//multidrug resistance protein, MATE family	gi|460367530|ref|XP_004229626.1|//PREDICTED: MATE efflux family protein FRD3 [Solanum lycopersicum]
Solyc01g087160.2.1	273	22.485	18.015	-0.319764	0.392111	*	NA	NA	NA	NA	gi|460367532|ref|XP_004229627.1|//PREDICTED: zinc finger CCCH domain-containing protein 30-like [Solanum lycopersicum]
Solyc01g087170.2.1	2066	113.25	85.125	-0.411856	0.554802	*	NA	GO:0046872//metal ion binding	NA	K15172//transcription elongation factor SPT5	gi|460367532|ref|XP_004229627.1|//PREDICTED: zinc finger CCCH domain-containing protein 30-like [Solanum lycopersicum]
Solyc01g087180.2.1	492	0.35	0.34	-0.0418202	0.0671357	*	NA	NA	NA	K10999//cellulose synthase A [EC:2.4.1.12]	gi|460367534|ref|XP_004229628.1|//PREDICTED: uncharacterized protein LOC101246280 [Solanum lycopersicum]
Solyc01g087190.2.1	666	31.39	19.09	-0.717488	0.646197	*	NA	NA	NA	NA	gi|460367536|ref|XP_004229629.1|//PREDICTED: uncharacterized protein LOC101246564 [Solanum lycopersicum]
Solyc01g087200.2.1	2643	7.865	8.76	0.155484	0.183647	*	NA	NA	NA	K13457//disease resistance protein RPM1	gi|460370553|ref|XP_004231117.1|//PREDICTED: putative late blight resistance protein homolog R1A-10 [Solanum lycopersicum]
Solyc01g087210.2.1	4152	273.02	269.96	-0.016261	0.100982	*	GO:0031224//intrinsic component of membrane;GO:0016021//integral component of membrane	GO:0016760//cellulose synthase (UDP-forming) activity;GO:0016759//cellulose synthase activity;GO:0046914//transition metal ion binding;GO:0008270//zinc ion binding	GO:0030244//cellulose biosynthetic process;GO:0045229//external encapsulating structure organization;GO:0009250//glucan biosynthetic process	K10999//cellulose synthase A [EC:2.4.1.12]	gi|460367538|ref|XP_004229630.1|//PREDICTED: cellulose synthase A catalytic subunit 3 [UDP-forming] [Solanum lycopersicum]
Solyc01g087230.2.1	1837	23.72	27.73	0.225344	0.331882	*	NA	NA	NA	K15170//mediator of RNA polymerase II transcription subunit 27	gi|460367540|ref|XP_004229631.1|//PREDICTED: mediator of RNA polymerase II transcription subunit 27 [Solanum lycopersicum]
Solyc01g087240.2.1	1308	51.415	33.225	-0.62992	0.647463	*	NA	NA	NA	K08064//nuclear transcription factor Y, alpha	gi|565357222|ref|XP_006345444.1|//PREDICTED: nuclear transcription factor Y subunit A-9-like isoform X1 [Solanum tuberosum];gi|460367542|ref|XP_004229632.1|//PREDICTED: nuclear transcription factor Y subunit A-10-like isoform 1 [Solanum lycopersicum]
Solyc01g087250.2.1	2085	17.745	17.535	-0.0171751	0.0840161	*	NA	GO:0016702//oxidoreductase activity, acting on single donors with incorporation of molecular oxygen, incorporation of two atoms of oxygen;GO:0016701//oxidoreductase activity, acting on single donors with incorporation of molecular oxygen	NA	K11159//carotenoid cleavage dioxygenase	gi|350537257|ref|NP_001234542.1|//carotenoid cleavage dioxygenase 1-1 [Solanum lycopersicum]
Solyc01g087260.2.1	1638	57.44	47.075	-0.287095	0.433379	*	NA	GO:0016701//oxidoreductase activity, acting on single donors with incorporation of molecular oxygen	NA	K11159//carotenoid cleavage dioxygenase	gi|350538577|ref|NP_001233838.1|//carotenoid cleavage dioxygenase 1-2 [Solanum lycopersicum]
Solyc01g087270.2.1	234	2.125	0.01	-7.73132	0.502917	*	NA	NA	NA	K11159//carotenoid cleavage dioxygenase	gi|723659645|ref|XP_010324092.1|//PREDICTED: carotenoid cleavage dioxygenase 1-2 isoform X1 [Solanum lycopersicum]
Solyc01g087280.1.1	1278	0.23	0.01	-4.52356	0.138776	*	NA	GO:0016798//hydrolase activity, acting on glycosyl bonds	GO:0008152//metabolic process	K01184//polygalacturonase [EC:3.2.1.15];K01213//galacturan 1,4-alpha-galacturonidase [EC:3.2.1.67]	gi|460370555|ref|XP_004231118.1|//PREDICTED: polygalacturonase-like [Solanum lycopersicum]
Solyc01g087290.2.1	1847	28.905	25.87	-0.160039	0.266634	*	NA	NA	NA	K05539//tRNA-dihydrouridine synthase A [EC:1.-.-.-]	gi|460367548|ref|XP_004229635.1|//PREDICTED: tRNA-dihydrouridine(20a/20b) synthase [NAD(P)+]-like [Solanum lycopersicum]
Solyc01g087300.2.1	1853	13.875	15	0.112475	0.17865	*	NA	GO:0016627//oxidoreductase activity, acting on the CH-CH group of donors;GO:0050662//coenzyme binding	GO:0006399//tRNA metabolic process	K05539//tRNA-dihydrouridine synthase A [EC:1.-.-.-]	gi|460367546|ref|XP_004229634.1|//PREDICTED: tRNA-dihydrouridine(16/17) synthase [NAD(P)(+)] isoform X1 [Solanum lycopersicum];gi|460367548|ref|XP_004229635.1|//PREDICTED: tRNA-dihydrouridine(20a/20b) synthase [NAD(P)+]-like [Solanum lycopersicum]
Solyc01g087310.2.1	2909	13.75	13.835	0.00889103	0.0746214	*	NA	NA	NA	K18046//tyrosine-protein phosphatase OCA6 [EC:3.1.3.48];K09188//histone-lysine N-methyltransferase MLL3 [EC:2.1.1.43];K05539//tRNA-dihydrouridine synthase A [EC:1.-.-.-]	gi|723659920|ref|XP_010324577.1|//PREDICTED: uncharacterized protein LOC101264566 isoform X6 [Solanum lycopersicum];gi|565357197|ref|XP_006345433.1|//PREDICTED: uncharacterized protein LOC102585577 isoform X1 [Solanum tuberosum]
Solyc01g087330.2.1	1770	0.94	0.24	-1.96963	0.229763	*	NA	GO:0046914//transition metal ion binding	NA	K18046//tyrosine-protein phosphatase OCA6 [EC:3.1.3.48]	gi|657950819|ref|XP_008349807.1|//PREDICTED: uncharacterized protein LOC103413091 [Malus domestica];gi|565357209|ref|XP_006345438.1|//PREDICTED: uncharacterized protein LOC102586916 isoform X2 [Solanum tuberosum]
Solyc01g087340.2.1	1678	7.325	8.935	0.286639	0.265669	*	NA	NA	NA	K18046//tyrosine-protein phosphatase OCA6 [EC:3.1.3.48];K05539//tRNA-dihydrouridine synthase A [EC:1.-.-.-]	gi|565357195|ref|XP_006345432.1|//PREDICTED: histone-lysine N-methyltransferase 2C-like [Solanum tuberosum];gi|565357209|ref|XP_006345438.1|//PREDICTED: uncharacterized protein LOC102586916 isoform X2 [Solanum tuberosum]
Solyc01g087360.1.1	543	1.865	0.33	-2.49864	0.36367	*	NA	NA	NA	NA	gi|565357203|ref|XP_006345436.1|//PREDICTED: uncharacterized protein LOC102585577 isoform X4 [Solanum tuberosum]
Solyc01g087370.2.1	762	1.17	1.49	0.348804	0.136588	*	NA	NA	NA	K18046//tyrosine-protein phosphatase OCA6 [EC:3.1.3.48]	gi|723659866|ref|XP_010324529.1|//PREDICTED: uncharacterized protein LOC104648599 isoform X2 [Solanum lycopersicum]
Solyc01g087380.2.1	3087	7.32	5.98	-0.291698	0.245892	*	NA	NA	NA	K18046//tyrosine-protein phosphatase OCA6 [EC:3.1.3.48];K05539//tRNA-dihydrouridine synthase A [EC:1.-.-.-]	gi|565357203|ref|XP_006345436.1|//PREDICTED: uncharacterized protein LOC102585577 isoform X4 [Solanum tuberosum];gi|460370562|ref|XP_004231121.1|//PREDICTED: uncharacterized protein LOC101265489 [Solanum lycopersicum];gi|723659904|ref|XP_010324560.1|//PREDICTED: uncharacterized protein LOC101264566 isoform X1 [Solanum lycopersicum]
Solyc01g087390.2.1	1026	0.74	0.695	-0.0905123	0.0809704	*	NA	NA	NA	K05539//tRNA-dihydrouridine synthase A [EC:1.-.-.-]	gi|723659911|ref|XP_010324565.1|//PREDICTED: uncharacterized protein LOC101264566 isoform X3 [Solanum lycopersicum]
Solyc01g087400.2.1	1524	3.365	2.195	-0.616386	0.265047	*	NA	NA	NA	K18046//tyrosine-protein phosphatase OCA6 [EC:3.1.3.48]	gi|723659934|ref|XP_010324599.1|//PREDICTED: uncharacterized protein LOC101249121 isoform X2 [Solanum lycopersicum]
Solyc01g087410.2.1	3802	20.63	16.56	-0.317041	0.381687	*	NA	NA	NA	K18046//tyrosine-protein phosphatase OCA6 [EC:3.1.3.48];K05539//tRNA-dihydrouridine synthase A [EC:1.-.-.-]	gi|460370562|ref|XP_004231121.1|//PREDICTED: uncharacterized protein LOC101265489 [Solanum lycopersicum];gi|723659904|ref|XP_010324560.1|//PREDICTED: uncharacterized protein LOC101264566 isoform X1 [Solanum lycopersicum]
Solyc01g087420.2.1	5262	10.61	9.57	-0.148834	0.191219	*	NA	NA	NA	K18046//tyrosine-protein phosphatase OCA6 [EC:3.1.3.48];K13196//zinc finger protein ubi-d4;K09188//histone-lysine N-methyltransferase MLL3 [EC:2.1.1.43];K13420//LRR receptor-like serine/threonine-protein kinase FLS2 [EC:2.7.11.1]	gi|460367554|ref|XP_004229638.1|//PREDICTED: uncharacterized protein LOC101249121 [Solanum lycopersicum];gi|723659934|ref|XP_010324599.1|//PREDICTED: uncharacterized protein LOC101249121 isoform X2 [Solanum lycopersicum]
Solyc01g087430.2.1	2847	30.025	29.3	-0.0352636	0.113101	*	NA	NA	NA	K10896//fanconi anemia group M protein;K05391//cyclic nucleotide gated channel, other eukaryote;K18046//tyrosine-protein phosphatase OCA6 [EC:3.1.3.48];K09188//histone-lysine N-methyltransferase MLL3 [EC:2.1.1.43]	gi|460367556|ref|XP_004229639.1|//PREDICTED: uncharacterized protein LOC101249401 [Solanum lycopersicum]
Solyc01g087450.2.1	3694	4.105	3.585	-0.195409	0.15497	*	NA	NA	NA	NA	gi|460367558|ref|XP_004229640.1|//PREDICTED: protein EFR3 homolog B-like [Solanum lycopersicum]
Solyc01g087460.1.1	1119	0.01	0.135	3.75489	0.104221	*	NA	NA	NA	K14803//protein phosphatase 2C homolog 2/3 [EC:3.1.3.16]	gi|460370564|ref|XP_004231122.1|//PREDICTED: probable protein phosphatase 2C 58 [Solanum lycopersicum]
Solyc01g087470.2.1	1848	25.26	28.015	0.149345	0.2534	*	NA	NA	GO:0044267//cellular protein metabolic process;GO:0006457//protein folding	K09571//FK506-binding protein 4/5 [EC:5.2.1.8]	gi|460367562|ref|XP_004229642.1|//PREDICTED: peptidyl-prolyl cis-trans isomerase FKBP42 [Solanum lycopersicum]
Solyc01g087490.2.1	4084	26.28	30.42	0.211055	0.322251	*	NA	NA	NA	K12811//ATP-dependent RNA helicase DDX46/PRP5 [EC:3.6.4.13];K11984//U4/U6.U5 tri-snRNP-associated protein 1;K13172//serine/arginine repetitive matrix protein 2;K13171//serine/arginine repetitive matrix protein 1	gi|460367564|ref|XP_004229643.1|//PREDICTED: protein OBERON 4 [Solanum lycopersicum]
Solyc01g087500.2.1	4516	32.86	54.915	0.740868	0.693042	*	GO:0043232//intracellular non-membrane-bounded organelle;GO:0005694//chromosome	GO:0005524//ATP binding;GO:0032559//adenyl ribonucleotide binding;GO:0003918//DNA topoisomerase type II (ATP-hydrolyzing) activity;GO:0003916//DNA topoisomerase activity;GO:0001071//nucleic acid binding transcription factor activity	GO:0006351//transcription, DNA-templated;GO:0006259//DNA metabolic process;GO:0006265//DNA topological change	K03164//DNA topoisomerase II [EC:5.99.1.3]	gi|723659967|ref|XP_010324649.1|//PREDICTED: DNA topoisomerase 2 isoform X1 [Solanum lycopersicum];gi|460367566|ref|XP_004229644.1|//PREDICTED: DNA topoisomerase 2-like [Solanum lycopersicum]
Solyc01g087520.2.1	516	42.975	55.285	0.36339	0.495045	*	GO:0043231//intracellular membrane-bounded organelle	GO:0016731//oxidoreductase activity, acting on iron-sulfur proteins as donors, NAD or NADP as acceptor	GO:0044237//cellular metabolic process	K19674//WD repeat-containing protein 35;K03644//lipoic acid synthetase [EC:2.8.1.8]	gi|460367570|ref|XP_004229646.1|//PREDICTED: ferredoxin-thioredoxin reductase, variable chain-like [Solanum lycopersicum]
Solyc01g087530.2.1	2305	13.29	15.125	0.186594	0.248638	*	GO:0044464//cell part	GO:0008324//cation transmembrane transporter activity	GO:0006812//cation transport	K07238//zinc transporter, ZIP family	gi|460367568|ref|XP_004229645.1|//PREDICTED: putative zinc transporter At3g08650 [Solanum lycopersicum]
Solyc01g087540.2.1	1104	116.325	108.945	-0.0945612	0.213161	*	NA	NA	NA	NA	gi|460367572|ref|XP_004229647.1|//PREDICTED: uncharacterized protein LOC101251618 [Solanum lycopersicum]
Solyc01g087550.2.1	1339	16.51	18.145	0.136232	0.216936	*	NA	GO:0046872//metal ion binding;GO:0005488//binding	NA	K00326//cytochrome-b5 reductase [EC:1.6.2.2]	gi|460367576|ref|XP_004229649.1|//PREDICTED: uncharacterized protein C1F12.10c [Solanum lycopersicum]
Solyc01g087560.2.1	1512	95.425	115.94	0.280939	0.445734	*	NA	GO:0008169//C-methyltransferase activity	GO:0008202//steroid metabolic process;GO:0006730//one-carbon metabolic process	K00559//sterol 24-C-methyltransferase [EC:2.1.1.41]	gi|460367578|ref|XP_004229650.1|//PREDICTED: cycloartenol-C-24-methyltransferase 1 [Solanum lycopersicum]
Solyc01g087570.2.1	270	27.445	26.105	-0.0722172	0.155592	*	NA	NA	NA	NA	gi|697139518|ref|XP_009623848.1|//PREDICTED: uncharacterized protein LOC104114990 [Nicotiana tomentosiformis]
Solyc01g087580.2.1	246	2.16	0.01	-7.75489	0.506778	*	NA	NA	NA	NA	gi|697139518|ref|XP_009623848.1|//PREDICTED: uncharacterized protein LOC104114990 [Nicotiana tomentosiformis]
Solyc01g087590.2.1	1728	21.27	17.215	-0.305154	0.376753	*	NA	GO:0016647//oxidoreductase activity, acting on the CH-NH group of donors, oxygen as acceptor;GO:0000166//nucleotide binding;GO:0016491//oxidoreductase activity	GO:0008152//metabolic process	K13366//polyamine oxidase [EC:1.5.3.14 1.5.3.16 1.5.3.-]	gi|460367580|ref|XP_004229651.1|//PREDICTED: polyamine oxidase 1 [Solanum lycopersicum]
Solyc01g087600.2.1	2280	25.085	22.55	-0.153698	0.249088	*	NA	NA	NA	NA	gi|460367584|ref|XP_004229653.1|//PREDICTED: uncharacterized protein LOC101253530 [Solanum lycopersicum]
Solyc01g087610.2.1	2424	16.655	19.345	0.216005	0.293424	*	NA	NA	NA	K01205//alpha-N-acetylglucosaminidase [EC:3.2.1.50]	gi|723659991|ref|XP_010324687.1|//PREDICTED: alpha-N-acetylglucosaminidase isoform X1 [Solanum lycopersicum]
Solyc01g087630.1.1	408	0.92	0.01	-6.52356	0.319098	*	NA	NA	NA	K09753//cinnamoyl-CoA reductase [EC:1.2.1.44];K13082//bifunctional dihydroflavonol 4-reductase/flavanone 4-reductase [EC:1.1.1.219 1.1.1.234]	gi|723659997|ref|XP_010324695.1|//PREDICTED: uncharacterized protein LOC104648634 isoform X1 [Solanum lycopersicum]
Solyc01g087640.2.1	987	34.125	35.055	0.0387912	0.117198	*	GO:0043229//intracellular organelle	GO:0005488//binding;GO:0016491//oxidoreductase activity	GO:0008152//metabolic process;GO:0009987//cellular process	K09753//cinnamoyl-CoA reductase [EC:1.2.1.44]	gi|350538095|ref|NP_001234838.1|//alcohol dehydrogenase-like [Solanum lycopersicum]
Solyc01g087650.2.1	1784	29.74	31.795	0.0963953	0.199584	*	GO:0017119//Golgi transport complex	NA	NA	NA	gi|460367589|ref|XP_004229655.1|//PREDICTED: conserved oligomeric Golgi complex subunit 8 [Solanum lycopersicum]
Solyc01g087670.2.1	2724	25.44	29.24	0.200845	0.30846	*	GO:0030684//preribosome	NA	GO:0042254//ribosome biogenesis	K14554//U3 small nucleolar RNA-associated protein 21	gi|460367587|ref|XP_004229654.1|//PREDICTED: WD repeat-containing protein 36 [Solanum lycopersicum]
Solyc01g087680.2.1	816	7.835	9.865	0.332386	0.303355	*	NA	NA	NA	K14457//2-acylglycerol O-acyltransferase 2 [EC:2.3.1.22]	gi|723660013|ref|XP_010324717.1|//PREDICTED: uncharacterized protein LOC101255031 [Solanum lycopersicum]
Solyc01g087690.1.1	1266	0.925	1.78	0.944352	0.241839	*	NA	NA	NA	K01872//alanyl-tRNA synthetase [EC:6.1.1.7];K03086//RNA polymerase primary sigma factor	gi|723660016|ref|XP_010324724.1|//PREDICTED: RNA polymerase sigma factor sigD, chloroplastic isoform X1 [Solanum lycopersicum]
Solyc01g087710.2.1	663	7.925	14.61	0.882473	0.596113	*	NA	NA	NA	K14457//2-acylglycerol O-acyltransferase 2 [EC:2.3.1.22]	gi|460367591|ref|XP_004229656.1|//PREDICTED: uncharacterized protein LOC101254731 [Solanum lycopersicum]
Solyc01g087720.2.1	3153	22.075	24.735	0.16414	0.259041	*	GO:0043232//intracellular non-membrane-bounded organelle	GO:0032559//adenyl ribonucleotide binding	NA	K06674//structural maintenance of chromosome 2;K06669//structural maintenance of chromosome 3 (chondroitin sulfate proteoglycan 6);K06636//structural maintenance of chromosome 1	gi|460367597|ref|XP_004229659.1|//PREDICTED: structural maintenance of chromosomes protein 5 [Solanum lycopersicum]
Solyc01g087730.2.1	1017	163.215	239.505	0.553282	0.652503	*	GO:0030529//ribonucleoprotein complex	GO:0005198//structural molecule activity;GO:0003676//nucleic acid binding	GO:0010467//gene expression	K02863//large subunit ribosomal protein L1	gi|460367599|ref|XP_004229660.1|//PREDICTED: 50S ribosomal protein L1, chloroplastic [Solanum lycopersicum]
Solyc01g087740.1.1	2310	2.67	3.365	0.333767	0.187894	*	NA	GO:0004175//endopeptidase activity;GO:0005515//protein binding	GO:0044092//negative regulation of molecular function;GO:0019538//protein metabolic process	K08653//membrane-bound transcription factor site-1 protease [EC:3.4.21.112];K13199//plasminogen activator inhibitor 1 RNA-binding protein;K11267//sister chromatid cohesion protein PDS5;K18443//golgi-specific brefeldin A-resistance guanine nucleotide exchange factor 1	gi|460367601|ref|XP_004229661.1|//PREDICTED: subtilisin-like protease [Solanum lycopersicum]
Solyc01g087750.2.1	1143	32.975	53.71	0.703818	0.678521	*	NA	NA	NA	K07562//nonsense-mediated mRNA decay protein 3;K00858//NAD+ kinase [EC:2.7.1.23];K14945//protein quaking;K17917//sorting nexin-1/2	gi|460367603|ref|XP_004229662.1|//PREDICTED: uncharacterized protein LOC101256709 [Solanum lycopersicum]
Solyc01g087770.2.1	1167	1.87	2.425	0.374946	0.171657	*	NA	NA	NA	K08653//membrane-bound transcription factor site-1 protease [EC:3.4.21.112];K11267//sister chromatid cohesion protein PDS5;K18443//golgi-specific brefeldin A-resistance guanine nucleotide exchange factor 1	gi|565357136|ref|XP_006345404.1|//PREDICTED: subtilisin-like protease-like [Solanum tuberosum]
Solyc01g087780.2.1	2340	17.95	47.325	1.39862	0.810926	Up	NA	GO:0004175//endopeptidase activity;GO:0005515//protein binding	GO:0044092//negative regulation of molecular function;GO:0019538//protein metabolic process	K13199//plasminogen activator inhibitor 1 RNA-binding protein;K11267//sister chromatid cohesion protein PDS5;K18443//golgi-specific brefeldin A-resistance guanine nucleotide exchange factor 1	gi|350536855|ref|NP_001234780.1|//subtilisin-like protease [Solanum lycopersicum]
Solyc01g087790.2.1	2340	3.605	9.3	1.36723	0.616705	*	NA	GO:0004175//endopeptidase activity;GO:0005515//protein binding	GO:0044092//negative regulation of molecular function;GO:0019538//protein metabolic process	K13199//plasminogen activator inhibitor 1 RNA-binding protein;K11267//sister chromatid cohesion protein PDS5;K18443//golgi-specific brefeldin A-resistance guanine nucleotide exchange factor 1	gi|3970733|emb|CAA07060.1|//SBT4C protein [Solanum lycopersicum]
Solyc01g087800.2.1	2340	4.815	13.57	1.49481	0.699906	*	NA	GO:0004175//endopeptidase activity;GO:0005515//protein binding	GO:0044092//negative regulation of molecular function;GO:0019538//protein metabolic process	K13199//plasminogen activator inhibitor 1 RNA-binding protein;K11267//sister chromatid cohesion protein PDS5;K18443//golgi-specific brefeldin A-resistance guanine nucleotide exchange factor 1	gi|723660040|ref|XP_004229664.2|//PREDICTED: subtilisin-like protease [Solanum lycopersicum]
Solyc01g087810.2.1	2331	3.075	4.84	0.654421	0.328707	*	NA	GO:0004175//endopeptidase activity;GO:0005515//protein binding	GO:0044092//negative regulation of molecular function;GO:0019538//protein metabolic process	K13199//plasminogen activator inhibitor 1 RNA-binding protein;K11752//diaminohydroxyphosphoribosylaminopyrimidine deaminase / 5-amino-6-(5-phosphoribosylamino)uracil reductase [EC:3.5.4.26 1.1.1.193];K11267//sister chromatid cohesion protein PDS5;K18443//golgi-specific brefeldin A-resistance guanine nucleotide exchange factor 1	gi|460367609|ref|XP_004229665.1|//PREDICTED: subtilisin-like protease [Solanum lycopersicum]
Solyc01g087820.2.1	2334	2.2	1.255	-0.809816	0.247651	*	NA	GO:0004175//endopeptidase activity;GO:0005515//protein binding	GO:0044092//negative regulation of molecular function;GO:0019538//protein metabolic process	K08653//membrane-bound transcription factor site-1 protease [EC:3.4.21.112];K13199//plasminogen activator inhibitor 1 RNA-binding protein;K11267//sister chromatid cohesion protein PDS5;K18443//golgi-specific brefeldin A-resistance guanine nucleotide exchange factor 1	gi|3970731|emb|CAA07059.1|//SBT4B protein [Solanum lycopersicum]
Solyc01g087830.1.1	2520	29.37	30.865	0.0716285	0.158509	*	NA	GO:0004175//endopeptidase activity;GO:0004252//serine-type endopeptidase activity;GO:0005515//protein binding;GO:0042802//identical protein binding	GO:0044092//negative regulation of molecular function;GO:0006508//proteolysis;GO:0019538//protein metabolic process;GO:0043086//negative regulation of catalytic activity	K08653//membrane-bound transcription factor site-1 protease [EC:3.4.21.112];K13199//plasminogen activator inhibitor 1 RNA-binding protein;K11267//sister chromatid cohesion protein PDS5;K18443//golgi-specific brefeldin A-resistance guanine nucleotide exchange factor 1	gi|565357132|ref|XP_006345402.1|//PREDICTED: subtilisin-like protease-like [Solanum tuberosum];gi|350536739|ref|NP_001234774.1|//subtilisin-like protease precursor [Solanum lycopersicum]
Solyc01g087840.2.1	2292	2.455	1.9	-0.369724	0.173159	*	NA	GO:0004175//endopeptidase activity;GO:0005515//protein binding	GO:0044092//negative regulation of molecular function;GO:0019538//protein metabolic process	K13199//plasminogen activator inhibitor 1 RNA-binding protein;K11267//sister chromatid cohesion protein PDS5;K18443//golgi-specific brefeldin A-resistance guanine nucleotide exchange factor 1	gi|3970757|emb|CAA07062.1|//SBT4E protein [Solanum lycopersicum]
Solyc01g087850.2.1	2286	39.425	40.175	0.0271873	0.105444	*	NA	GO:0004175//endopeptidase activity;GO:0005515//protein binding	GO:0044092//negative regulation of molecular function;GO:0019538//protein metabolic process	K08653//membrane-bound transcription factor site-1 protease [EC:3.4.21.112];K13199//plasminogen activator inhibitor 1 RNA-binding protein;K11267//sister chromatid cohesion protein PDS5;K18443//golgi-specific brefeldin A-resistance guanine nucleotide exchange factor 1	gi|350536739|ref|NP_001234774.1|//subtilisin-like protease precursor [Solanum lycopersicum]
Solyc01g087860.2.1	516	5.435	4.88	-0.155399	0.154798	*	NA	NA	NA	NA	gi|723660043|ref|XP_010324772.1|//PREDICTED: uncharacterized protein LOC104648672 [Solanum lycopersicum]
Solyc01g087870.2.1	2034	7.6	9.93	0.385794	0.335099	*	GO:0044424//intracellular part	GO:0030246//carbohydrate binding;GO:0008483//transaminase activity	GO:0005975//carbohydrate metabolic process	K00820//glucosamine--fructose-6-phosphate aminotransferase (isomerizing) [EC:2.6.1.16]	gi|460367614|ref|XP_004229667.1|//PREDICTED: glutamine--fructose-6-phosphate aminotransferase [isomerizing] 2 [Solanum lycopersicum]
Solyc01g087880.2.1	282	23.4	20.79	-0.170619	0.264274	*	NA	NA	NA	NA	gi|460367616|ref|XP_004229668.1|//PREDICTED: uncharacterized protein LOC101258782 [Solanum lycopersicum]
Solyc01g087890.2.1	2202	26.235	28.515	0.120228	0.221419	*	GO:0031224//intrinsic component of membrane;GO:0016021//integral component of membrane	NA	NA	K15377//solute carrier family 44 (choline transporter-like protein), member 2/4/5;K02184//formin 2;K12825//splicing factor 3A subunit 1	gi|460367618|ref|XP_004229669.1|//PREDICTED: protein pns1 [Solanum lycopersicum]
Solyc01g087900.2.1	570	189.86	163.71	-0.213794	0.377633	*	NA	GO:0016407//acetyltransferase activity	NA	K00670//peptide alpha-N-acetyltransferase [EC:2.3.1.88]	gi|460367622|ref|XP_004229671.1|//PREDICTED: N-alpha-acetyltransferase 11 [Solanum lycopersicum]
Solyc01g087910.2.1	1412	21.8	18.135	-0.265551	0.346789	*	NA	NA	NA	K10260//F-box and WD-40 domain protein 7;K16297//serine carboxypeptidase-like clade II [EC:3.4.16.-]	gi|460367620|ref|XP_004229670.1|//PREDICTED: F-box/WD-40 repeat-containing protein At3g52030 [Solanum lycopersicum]
Solyc01g087940.1.1	1479	0.1	0.01	-3.32193	0.0951911	*	NA	NA	NA	K16297//serine carboxypeptidase-like clade II [EC:3.4.16.-]	gi|460370571|ref|XP_004231125.1|//PREDICTED: serine carboxypeptidase-like 40 isoform X1 [Solanum lycopersicum]
Solyc01g087960.1.1	1455	0.195	0.21	0.106915	0.0699026	*	NA	GO:0016787//hydrolase activity	NA	K16297//serine carboxypeptidase-like clade II [EC:3.4.16.-]	gi|565357314|ref|XP_006345489.1|//PREDICTED: serine carboxypeptidase-like 40-like [Solanum tuberosum]
Solyc01g087970.2.1	1515	11.1	15.2	0.453512	0.430162	*	NA	GO:0004180//carboxypeptidase activity	NA	K16297//serine carboxypeptidase-like clade II [EC:3.4.16.-]	gi|460367626|ref|XP_004229673.1|//PREDICTED: serine carboxypeptidase-like 40 [Solanum lycopersicum]
Solyc01g087980.2.1	825	4.725	4.545	-0.056034	0.0906439	*	NA	NA	NA	NA	gi|698481732|ref|XP_009787835.1|//PREDICTED: protein BPS1, chloroplastic-like [Nicotiana sylvestris]
Solyc01g087990.2.1	816	2.1	1.735	-0.275454	0.140148	*	GO:0043231//intracellular membrane-bounded organelle	GO:0003677//DNA binding;GO:0001071//nucleic acid binding transcription factor activity	GO:0006351//transcription, DNA-templated	K09264//MADS-box transcription factor, plant	gi|460367628|ref|XP_004229674.1|//PREDICTED: agamous-like MADS-box protein AGL15 isoform X2 [Solanum lycopersicum]
Solyc01g088000.2.1	789	16.115	16.825	0.0622023	0.126207	*	NA	GO:0016741//transferase activity, transferring one-carbon groups	GO:0006730//one-carbon metabolic process	K14845//RAT1-interacting protein	gi|460367630|ref|XP_004229675.1|//PREDICTED: methyltransferase-like protein 13 [Solanum lycopersicum]
Solyc01g088010.1.1	708	0.01	0.705	6.13955	0.274205	*	NA	GO:0003824//catalytic activity	NA	K14611//solute carrier family 23 (nucleobase transporter), member 1/2;K08234//glyoxylase I family protein;K01759//lactoylglutathione lyase [EC:4.4.1.5]	gi|460367632|ref|XP_004229676.1|//PREDICTED: lactoylglutathione lyase [Solanum lycopersicum]
Solyc01g088020.2.1	3375	91.485	86.455	-0.0815858	0.19435	*	NA	NA	NA	K14005//protein transport protein SEC31	gi|460367634|ref|XP_004229677.1|//PREDICTED: protein transport protein SEC31 homolog B-like [Solanum lycopersicum]
Solyc01g088030.2.1	603	1.37	0.81	-0.758182	0.186414	*	NA	NA	NA	K15078//structure-specific endonuclease subunit SLX1 [EC:3.6.1.-]	gi|460367636|ref|XP_004229678.1|//PREDICTED: structure-specific endonuclease subunit slx1 [Solanum lycopersicum]
Solyc01g088040.2.1	737	133.285	140.345	0.0744632	0.180451	*	NA	NA	NA	NA	gi|658016006|ref|XP_008343347.1|//PREDICTED: uncharacterized protein LOC103406108 [Malus domestica];gi|567885737|ref|XP_006435427.1|//hypothetical protein CICLE_v10003083mg [Citrus clementina]
Solyc01g088050.2.1	1437	21.01	21.105	0.00650867	0.0752434	*	NA	GO:0000166//nucleotide binding;GO:0004672//protein kinase activity	NA	K04730//interleukin-1 receptor-associated kinase 1 [EC:2.7.11.1]	gi|460367639|ref|XP_004229679.1|//PREDICTED: serine/threonine-protein kinase-like protein At3g51990 [Solanum lycopersicum]
Solyc01g088060.2.1	3853	2.865	2.76	-0.0538669	0.0807988	*	NA	NA	NA	K15078//structure-specific endonuclease subunit SLX1 [EC:3.6.1.-]	gi|723666676|ref|XP_010315438.1|//PREDICTED: putative disease resistance protein RGA3 [Solanum lycopersicum];gi|460370574|ref|XP_004231126.1|//PREDICTED: putative disease resistance protein RGA3-like [Solanum lycopersicum]
Solyc01g088080.2.1	1626	109.59	116	0.0820086	0.196796	*	GO:0044424//intracellular part	GO:0005515//protein binding;GO:0032559//adenyl ribonucleotide binding	GO:0044267//cellular protein metabolic process	K09500//T-complex protein 1 subunit theta	gi|460367641|ref|XP_004229680.1|//PREDICTED: T-complex protein 1 subunit theta [Solanum lycopersicum]
Solyc01g088090.2.1	1788	10.295	11.5	0.15969	0.205418	*	NA	NA	NA	NA	gi|460367643|ref|XP_004229681.1|//PREDICTED: pheophytinase, chloroplastic [Solanum lycopersicum]
Solyc01g088100.2.1	2886	121.225	118.265	-0.0356641	0.129274	*	NA	NA	NA	NA	gi|460367647|ref|XP_004229683.1|//PREDICTED: zinc finger CCCH domain-containing protein 53 isoform X2 [Solanum lycopersicum]
Solyc01g088120.1.1	315	0.65	0.615	-0.0798533	0.0772811	*	NA	NA	NA	NA	gi|697160020|ref|XP_009588786.1|//PREDICTED: uncharacterized protein LOC104086267 [Nicotiana tomentosiformis]
Solyc01g088130.2.1	495	0.705	0.705	0	0.0655485	*	NA	GO:0005488//binding	NA	K10739//replication factor A2	gi|460370576|ref|XP_004231127.1|//PREDICTED: CST complex subunit STN1 [Solanum lycopersicum]
Solyc01g088140.2.1	531	13.615	13.26	-0.0381162	0.0981296	*	NA	NA	NA	K00006//glycerol-3-phosphate dehydrogenase (NAD+) [EC:1.1.1.8]	gi|460367649|ref|XP_004229684.1|//PREDICTED: uncharacterized protein LOC101263846 [Solanum lycopersicum]
Solyc01g088150.2.1	1862	24.57	30.085	0.292146	0.394556	*	GO:0044424//intracellular part;GO:0009331//glycerol-3-phosphate dehydrogenase complex;GO:0043234//protein complex	GO:0016616//oxidoreductase activity, acting on the CH-OH group of donors, NAD or NADP as acceptor;GO:0000166//nucleotide binding;GO:0048037//cofactor binding;GO:0051287//NAD binding;GO:0004367//glycerol-3-phosphate dehydrogenase [NAD+] activity	GO:0006072//glycerol-3-phosphate metabolic process;GO:0046168//glycerol-3-phosphate catabolic process;GO:0005975//carbohydrate metabolic process;GO:0055114//oxidation-reduction process	K00006//glycerol-3-phosphate dehydrogenase (NAD+) [EC:1.1.1.8]	gi|460367651|ref|XP_004229685.1|//PREDICTED: probable glycerol-3-phosphate dehydrogenase [NAD(+)] 1, cytosolic [Solanum lycopersicum]
[truncated: 21,896 more rows]

## Sheet: Table S3B
Supplementary Table S3B The DEGs detected in tomato overexpressing SlGRAS40
[truncated: 339 more rows]
