# Supplementary material for: Overexpression of SlGRAS40 in Tomato Enhances Tolerance to Abiotic Stresses and Influences Auxin and Gibberellin Signaling
Source: Front Plant Sci. 2017 Sep 26;8:1659. doi: 10.3389/fpls.2017.01659 (PMC5622987; doi:10.3389/fpls.2017.01659)
Supplement: Supplementary file 4 [file Table4.XLSX]

## Sheet: Table S4
Supplementary Table S4 The enriched GO terms in tomato overexpressing SlGRAS40
Ontoloty	GO term	Number of Genes	Gene members
biological process	biological regulation	14	Solyc01g087780.2.1;Solyc02g077400.2.1;Solyc03g098780.1.1;Solyc03g098790.1.1;Solyc03g123410.1.1;Solyc05g052050.1.1;Solyc07g041720.1.1;Solyc09g075420.2.1;Solyc09g083440.2.1;Solyc09g084470.2.1;Solyc09g084480.2.1;Solyc09g084490.2.1;Solyc10g084320.1.1;Solyc11g021060.1.1
biological process	cellular component organization or biogenesis	4	Solyc04g008230.2.1;Solyc05g005540.2.1;Solyc07g005840.2.1;Solyc10g080940.1.1
biological process	cellular process	50	Solyc01g006300.2.1;Solyc01g091170.2.1;Solyc01g107590.2.1;Solyc01g107910.2.1;Solyc02g077400.2.1;Solyc02g078400.2.1;Solyc02g093270.2.1;Solyc03g026280.2.1;Solyc03g042560.1.1;Solyc03g080180.2.1;Solyc03g093110.2.1;Solyc03g117590.2.1;Solyc03g123410.1.1;Solyc04g007000.1.1;Solyc04g008230.2.1;Solyc04g049090.2.1;Solyc04g082410.2.1;Solyc05g005540.2.1;Solyc05g051850.2.1;Solyc05g052030.1.1;Solyc05g052050.1.1;…
biological process	developmental process	2	Solyc05g005540.2.1;Solyc06g050920.2.1
biological process	establishment of localization	11	Solyc01g096880.2.1;Solyc04g015030.2.1;Solyc05g055990.2.1;Solyc06g011350.2.1;Solyc06g060760.2.1;Solyc06g083440.2.1;Solyc06g084140.2.1;Solyc07g005210.2.1;Solyc09g008240.2.1;Solyc11g012360.1.1;Solyc12g019320.1.1
biological process	localization	11	Solyc01g096880.2.1;Solyc04g015030.2.1;Solyc05g055990.2.1;Solyc06g011350.2.1;Solyc06g060760.2.1;Solyc06g083440.2.1;Solyc06g084140.2.1;Solyc07g005210.2.1;Solyc09g008240.2.1;Solyc11g012360.1.1;Solyc12g019320.1.1
biological process	metabolic process	84	Solyc00g187050.2.1;Solyc01g006300.2.1;Solyc01g087780.2.1;Solyc01g091170.2.1;Solyc01g096670.2.1;Solyc01g107590.2.1;Solyc01g107910.2.1;Solyc02g078400.2.1;Solyc02g083480.2.1;Solyc02g084990.2.1;Solyc02g086880.2.1;Solyc02g093270.2.1;Solyc03g026280.2.1;Solyc03g042560.1.1;Solyc03g080180.2.1;Solyc03g080190.2.1;Solyc03g093110.2.1;Solyc03g093120.2.1;Solyc03g093130.2.1;Solyc03g098780.1.1;Solyc03g098790.1.1;…
biological process	multi-organism process	1	Solyc06g050920.2.1
biological process	multicellular organismal process	1	Solyc06g050920.2.1
biological process	regulation of biological process	12	Solyc02g077400.2.1;Solyc03g098780.1.1;Solyc03g098790.1.1;Solyc03g123410.1.1;Solyc05g052050.1.1;Solyc07g041720.1.1;Solyc09g075420.2.1;Solyc09g083440.2.1;Solyc09g084470.2.1;Solyc09g084480.2.1;Solyc09g084490.2.1;Solyc11g021060.1.1
biological process	reproduction	1	Solyc05g005540.2.1
biological process	reproductive process	1	Solyc05g005540.2.1
biological process	response to stimulus	28	Solyc00g187050.2.1;Solyc01g006300.2.1;Solyc01g095140.2.1;Solyc01g097280.2.1;Solyc01g104690.2.1;Solyc02g077400.2.1;Solyc02g083480.2.1;Solyc03g098790.1.1;Solyc03g117590.2.1;Solyc03g123410.1.1;Solyc04g007010.2.1;Solyc05g007940.2.1;Solyc05g052050.1.1;Solyc07g006380.2.1;Solyc07g041720.1.1;Solyc08g080660.1.1;Solyc09g008670.2.1;Solyc09g075210.2.1;Solyc09g075420.2.1;Solyc09g083440.2.1;Solyc09g084470.2.1;…
biological process	signaling	4	Solyc02g077400.2.1;Solyc03g123410.1.1;Solyc07g041720.1.1;Solyc09g075420.2.1
biological process	single-organism process	36	Solyc01g096880.2.1;Solyc01g107590.2.1;Solyc01g107910.2.1;Solyc02g077400.2.1;Solyc02g093270.2.1;Solyc03g042560.1.1;Solyc03g080180.2.1;Solyc03g123410.1.1;Solyc04g015030.2.1;Solyc05g051850.2.1;Solyc05g056170.2.1;Solyc06g019170.2.1;Solyc06g050920.2.1;Solyc06g073190.2.1;Solyc06g074530.1.1;Solyc06g075520.2.1;Solyc07g005840.2.1;Solyc07g007790.2.1;Solyc07g041720.1.1;Solyc07g042520.2.1;Solyc08g068600.2.1;…
cellular component	cell	49	Solyc00g187050.2.1;Solyc02g066970.1.1;Solyc02g077400.2.1;Solyc02g085730.2.1;Solyc02g086820.2.1;Solyc02g086880.2.1;Solyc03g026280.2.1;Solyc03g042560.1.1;Solyc03g093110.2.1;Solyc03g093120.2.1;Solyc03g093130.2.1;Solyc03g098790.1.1;Solyc03g123410.1.1;Solyc04g081870.2.1;Solyc05g005540.2.1;Solyc05g007940.2.1;Solyc05g050130.2.1;Solyc05g051750.2.1;Solyc05g051850.2.1;Solyc05g052030.1.1;Solyc05g052050.1.1;…
cellular component	cell part	49	Solyc00g187050.2.1;Solyc02g066970.1.1;Solyc02g077400.2.1;Solyc02g085730.2.1;Solyc02g086820.2.1;Solyc02g086880.2.1;Solyc03g026280.2.1;Solyc03g042560.1.1;Solyc03g093110.2.1;Solyc03g093120.2.1;Solyc03g093130.2.1;Solyc03g098790.1.1;Solyc03g123410.1.1;Solyc04g081870.2.1;Solyc05g005540.2.1;Solyc05g007940.2.1;Solyc05g050130.2.1;Solyc05g051750.2.1;Solyc05g051850.2.1;Solyc05g052030.1.1;Solyc05g052050.1.1;…
cellular component	extracellular region	12	Solyc03g093110.2.1;Solyc03g093120.2.1;Solyc03g093130.2.1;Solyc03g123410.1.1;Solyc05g005540.2.1;Solyc07g009380.2.1;Solyc07g041720.1.1;Solyc07g056000.2.1;Solyc09g010990.2.1;Solyc09g014240.2.1;Solyc10g085090.1.1;Solyc12g017240.1.1
cellular component	macromolecular complex	2	Solyc10g080940.1.1;Solyc12g006140.1.1
cellular component	membrane	18	Solyc01g094890.2.1;Solyc01g096880.2.1;Solyc04g049090.2.1;Solyc05g009700.2.1;Solyc05g055990.2.1;Solyc06g011350.2.1;Solyc06g060760.2.1;Solyc06g083440.2.1;Solyc06g084140.2.1;Solyc07g005840.2.1;Solyc07g048050.1.1;Solyc07g048090.1.1;Solyc09g008240.2.1;Solyc10g008400.1.1;Solyc11g012590.1.1;Solyc11g069540.1.1;Solyc12g006140.1.1;Solyc12g013700.1.1
cellular component	membrane part	13	Solyc01g096880.2.1;Solyc04g049090.2.1;Solyc05g009700.2.1;Solyc05g055990.2.1;Solyc06g011350.2.1;Solyc06g060760.2.1;Solyc06g083440.2.1;Solyc07g005840.2.1;Solyc07g048050.1.1;Solyc07g048090.1.1;Solyc09g008240.2.1;Solyc11g069540.1.1;Solyc12g006140.1.1
cellular component	organelle	25	Solyc00g187050.2.1;Solyc02g066970.1.1;Solyc02g085730.2.1;Solyc02g086820.2.1;Solyc02g086880.2.1;Solyc03g026280.2.1;Solyc03g098790.1.1;Solyc05g052030.1.1;Solyc05g052050.1.1;Solyc05g056620.1.1;Solyc06g060760.2.1;Solyc06g074030.1.1;Solyc06g083440.2.1;Solyc07g008010.2.1;Solyc08g074620.1.1;Solyc08g074630.1.1;Solyc09g008670.2.1;Solyc09g075420.2.1;Solyc10g008400.1.1;Solyc10g055800.1.1;Solyc10g074440.1.1;…
cellular component	organelle part	8	Solyc02g086820.2.1;Solyc06g060760.2.1;Solyc06g083440.2.1;Solyc08g074620.1.1;Solyc08g074630.1.1;Solyc10g008400.1.1;Solyc10g086570.2.1;Solyc12g006140.1.1
molecular function	antioxidant activity	4	Solyc01g006300.2.1;Solyc02g083480.2.1;Solyc06g075520.2.1;Solyc07g041720.1.1
molecular function	binding	73	Solyc00g187050.2.1;Solyc01g006300.2.1;Solyc01g087780.2.1;Solyc01g091170.2.1;Solyc01g094890.2.1;Solyc01g096670.2.1;Solyc01g097280.2.1;Solyc01g107590.2.1;Solyc01g107910.2.1;Solyc02g077400.2.1;Solyc02g078400.2.1;Solyc02g079520.1.1;Solyc02g083480.2.1;Solyc02g084990.2.1;Solyc02g086820.2.1;Solyc02g086880.2.1;Solyc02g093270.2.1;Solyc03g026280.2.1;Solyc03g080180.2.1;Solyc03g117590.2.1;Solyc03g123410.1.1;…
molecular function	catalytic activity	92	Solyc00g187050.2.1;Solyc00g272810.1.1;Solyc01g006300.2.1;Solyc01g079170.2.1;Solyc01g087780.2.1;Solyc01g091050.2.1;Solyc01g091170.2.1;Solyc01g096670.2.1;Solyc01g107590.2.1;Solyc01g107910.2.1;Solyc02g077400.2.1;Solyc02g078400.2.1;Solyc02g083480.2.1;Solyc02g084990.2.1;Solyc02g085730.2.1;Solyc02g086820.2.1;Solyc02g086880.2.1;Solyc02g089640.2.1;Solyc02g093270.2.1;Solyc03g042560.1.1;Solyc03g080180.2.1;…
molecular function	enzyme regulator activity	12	Solyc00g071180.2.1;Solyc03g098760.1.1;Solyc03g098780.1.1;Solyc03g098790.1.1;Solyc09g083440.2.1;Solyc09g084470.2.1;Solyc09g084480.2.1;Solyc09g084490.2.1;Solyc09g089490.2.1;Solyc09g089520.2.1;Solyc09g089530.2.1;Solyc11g021060.1.1
molecular function	molecular transducer activity	4	Solyc01g005760.2.1;Solyc03g123410.1.1;Solyc06g008870.2.1;Solyc07g041720.1.1
molecular function	nucleic acid binding transcription factor activity	5	Solyc03g026280.2.1;Solyc05g052030.1.1;Solyc05g052050.1.1;Solyc05g056620.1.1;Solyc09g075420.2.1
molecular function	transporter activity	5	Solyc01g096880.2.1;Solyc06g060760.2.1;Solyc06g084140.2.1;Solyc09g008240.2.1;Solyc12g019320.1.1
