# Supplementary material for: Overexpression of SlGRAS40 in Tomato Enhances Tolerance to Abiotic Stresses and Influences Auxin and Gibberellin Signaling
Source: Front Plant Sci. 2017 Sep 26;8:1659. doi: 10.3389/fpls.2017.01659 (PMC5622987; doi:10.3389/fpls.2017.01659)
Supplement: Supplementary file 5 [file Table5.XLSX]

## Sheet: Table S5
Supplementary Table S5 The enriched KEGG pathways in tomato overexpressing SlGRAS40
Pathway level1	Pathway level2	Number of Genes	Genes
Cellular Processes	Transport and catabolism	17	BGI_novel_G000279;BGI_novel_G000311;Solyc00g206460.1.1;Solyc01g087780.2.1;Solyc02g077400.2.1;Solyc03g123410.1.1;Solyc04g077980.1.1;Solyc05g005540.2.1;Solyc07g041720.1.1;Solyc07g065330.2.1;Solyc09g089990.2.1;Solyc10g080940.1.1;Solyc10g084320.1.1;Solyc11g012660.1.1;Solyc12g014630.1.1;Solyc12g017460.1.1;Solyc12g087950.1.1
Environmental Information Processing	Membrane transport	3	BGI_novel_G000295;Solyc00g206460.1.1;Solyc09g008240.2.1
Environmental Information Processing	Signal transduction	20	Solyc01g005440.2.1;Solyc01g086870.2.1;Solyc01g095700.2.1;Solyc02g073580.1.1;Solyc02g079520.1.1;Solyc03g007410.2.1;Solyc03g034000.2.1;Solyc03g095780.1.1;Solyc04g052910.1.1;Solyc06g008590.2.1;Solyc06g008870.2.1;Solyc08g076820.2.1;Solyc08g078800.1.1;Solyc09g006010.2.1;Solyc10g006660.2.1;Solyc10g006700.1.1;Solyc10g008520.2.1;Solyc10g011660.2.1;Solyc12g007230.1.1;Solyc12g009560.1.1
Genetic Information Processing	Folding, sorting and degradation	9	BGI_novel_G000279;Solyc02g080410.2.1;Solyc05g005540.2.1;Solyc06g060230.2.1;Solyc06g074030.1.1;Solyc09g011470.2.1;Solyc10g008400.1.1;Solyc10g083410.1.1;Solyc11g017470.1.1
Genetic Information Processing	Transcription	4	Solyc05g005540.2.1;Solyc06g062370.2.1;Solyc09g092720.2.1;Solyc10g006700.1.1
Genetic Information Processing	Translation	25	BGI_novel_G000295;Solyc00g206460.1.1;Solyc04g074410.1.1;Solyc04g074420.1.1;Solyc04g074440.1.1;Solyc04g074450.1.1;Solyc05g005540.2.1;Solyc06g060230.2.1;Solyc06g062370.2.1;Solyc06g075220.1.1;Solyc06g075520.2.1;Solyc07g040960.1.1;Solyc07g048090.1.1;Solyc07g062490.1.1;Solyc07g063350.2.1;Solyc08g014280.2.1;Solyc08g078900.1.1;Solyc08g080660.1.1;Solyc09g007650.1.1;Solyc09g007660.1.1;Solyc11g017470.1.1;S…
Metabolism	Amino acid metabolism	21	Solyc01g091170.2.1;Solyc01g107910.2.1;Solyc02g089620.2.1;Solyc02g093270.2.1;Solyc03g042560.1.1;Solyc04g054260.2.1;Solyc04g055250.2.1;Solyc05g056170.2.1;Solyc06g019170.2.1;Solyc06g060230.2.1;Solyc06g068650.2.1;Solyc06g074530.1.1;Solyc08g068600.2.1;Solyc08g074620.1.1;Solyc08g074630.1.1;Solyc08g076970.2.1;Solyc09g007920.2.1;Solyc09g008670.2.1;Solyc10g050160.1.1;Solyc10g054440.1.1;Solyc11g017470.1.1
Metabolism	Biosynthesis of other secondary metabolites	27	Solyc01g006300.2.1;Solyc01g096670.2.1;Solyc01g107590.2.1;Solyc01g107910.2.1;Solyc02g083480.2.1;Solyc02g084800.2.1;Solyc02g093270.2.1;Solyc03g005910.2.1;Solyc03g042560.1.1;Solyc03g080180.2.1;Solyc03g080190.2.1;Solyc03g111710.2.1;Solyc04g015030.2.1;Solyc04g054260.2.1;Solyc05g056170.2.1;Solyc06g068440.2.1;Solyc06g068650.2.1;Solyc06g074420.1.1;Solyc08g006770.2.1;Solyc08g074620.1.1;Solyc08g074630.1.1;…
Metabolism	Carbohydrate metabolism	41	Solyc01g079170.2.1;Solyc01g091050.2.1;Solyc01g097280.2.1;Solyc02g084990.2.1;Solyc02g086880.2.1;Solyc03g005910.2.1;Solyc03g083360.2.1;Solyc03g083720.1.1;Solyc03g111690.2.1;Solyc03g122080.2.1;Solyc04g008230.2.1;Solyc04g081870.2.1;Solyc05g014000.2.1;Solyc05g050130.2.1;Solyc05g051850.2.1;Solyc05g054590.2.1;Solyc06g060230.2.1;Solyc06g073190.2.1;Solyc07g005100.2.1;Solyc07g007790.2.1;Solyc07g007930.2.1;…
Metabolism	Energy metabolism	8	BGI_novel_G000295;Solyc02g086820.2.1;Solyc04g081870.2.1;Solyc06g083440.2.1;Solyc08g023660.2.1;Solyc10g079620.1.1;Solyc12g006140.1.1;Solyc12g094640.1.1
Metabolism	Global and overview maps	79	Solyc00g187050.2.1;Solyc01g006300.2.1;Solyc01g091050.2.1;Solyc01g091170.2.1;Solyc01g096670.2.1;Solyc01g097280.2.1;Solyc01g107590.2.1;Solyc01g107910.2.1;Solyc02g078400.2.1;Solyc02g083480.2.1;Solyc02g084800.2.1;Solyc02g085730.2.1;Solyc02g086880.2.1;Solyc02g089620.2.1;Solyc02g093270.2.1;Solyc03g005910.2.1;Solyc03g042560.1.1;Solyc03g065250.2.1;Solyc03g080180.2.1;Solyc03g080190.2.1;Solyc03g083360.2.1;…
Metabolism	Glycan biosynthesis and metabolism	6	Solyc00g068970.2.1;Solyc00g206460.1.1;Solyc03g005910.2.1;Solyc06g008590.2.1;Solyc12g007230.1.1;Solyc12g017460.1.1
Metabolism	Lipid metabolism	9	Solyc00g206460.1.1;Solyc01g095960.2.1;Solyc02g085730.2.1;Solyc03g005910.2.1;Solyc03g065250.2.1;Solyc04g054260.2.1;Solyc06g074420.1.1;Solyc12g045030.1.1;Solyc12g096780.1.1
Metabolism	Metabolism of cofactors and vitamins	4	Solyc03g005910.2.1;Solyc06g068650.2.1;Solyc12g045030.1.1;Solyc12g057060.1.1
Metabolism	Metabolism of other amino acids	5	Solyc00g187050.2.1;Solyc03g005910.2.1;Solyc04g055250.2.1;Solyc10g045240.1.1;Solyc12g057060.1.1
Metabolism	Metabolism of terpenoids and polyketides	10	Solyc03g005910.2.1;Solyc03g111710.2.1;Solyc04g016190.1.1;Solyc04g025650.2.1;Solyc05g053620.2.1;Solyc06g074420.1.1;Solyc10g076680.1.1;Solyc10g079350.1.1;Solyc12g017460.1.1;Solyc12g057060.1.1
Metabolism	Nucleotide metabolism	3	Solyc02g078400.2.1;Solyc06g062370.2.1;Solyc08g014280.2.1
Organismal Systems	Environmental adaptation	18	Solyc01g005760.2.1;Solyc01g086870.2.1;Solyc01g094890.2.1;Solyc01g111500.2.1;Solyc02g079520.1.1;Solyc02g088340.2.1;Solyc02g092930.1.1;Solyc03g034000.2.1;Solyc03g116890.2.1;Solyc05g009310.2.1;Solyc05g052050.1.1;Solyc06g068960.1.1;Solyc07g008010.2.1;Solyc09g006010.2.1;Solyc10g005080.2.1;Solyc10g006660.2.1;Solyc10g006700.1.1;Solyc11g006720.1.1
